# Supplementary material for: International genome-wide meta-analysis identifies new primary biliary cirrhosis risk loci and targetable pathogenic pathways
Source: Nat Commun. 2015 Sep 22;6:8019. doi: 10.1038/ncomms9019 (PMC4580981; doi:10.1038/ncomms9019)
Supplement: Supplementary Data 1 — SNPs taken forward for genotyping in the validation cohort [file ncomms9019-s2.xlsx]

## Sheet: Supplementary Data 1
Supplementary Data 1: SNPs taken forward for genotyping in the validation cohort
Nº	Locus	Index SNP	Proxy SNP	Position (Build 36)	LD (r2)	Discovery P	Validation P	Comments
1	1p36.32	rs10910099	rs4310388	01:2497275	0.79	1.63e-05	Failed	Validation of previously identified risk locus (Hirschfield et al., 2010)4 Overlap with MS, PSC, RA, CeD, ATD, UC 1p36.32
1	1p36.32	rs10910099	rs3748816	01:2516606	0.9	1.93e-05	0.000281
1	1p36.32	rs10910099	rs10910099	01:2523412	Index	1.65e-05	Not tested
2	1p21.2	rs11587215	rs12746227	01:101044667	0.99	6.9e-06	0.0483	Overlap with MS 1p21.2
2	1p21.2	rs11587215	rs17123397	01:101049587	1	6.77e-06	0.0697
2	1p21.2	rs11587215	rs11587215	01:101084250	Index	5.67e-06	Not tested
3a	1q23.1	rs2208753	rs849815	01:155808786	0.87	2.41e-05	0.16	Overlap with MS 1q23.1
3a	1q23.1	rs2208753	rs2777965	01:155817041	0.78	6.49e-05	0.18
3a	1q23.1	rs2208753	rs2208753	01:155850925	Index	8.91e-06	Not tested
3b	1q23.1	rs3761959	rs7522061	01:155935014	0.9	6.67e-06	0.0585
3b	1q23.1	rs3761959	rs3761959	01:155935902	Index	5.35e-06	0.0436
4	1q25	rs17447211	rs6694132	01:180386139	0.95	2.67e-05	0.49
4	1q25	rs17447211	rs17447211	01:180406808	Index	6.29e-06	Not tested
4	1q25	rs17447211	rs1689797	01:180417601	0.98	6.37e-06	0.101
4	1q25	rs17447211	rs1689803	01:180428452	0.86	1.22e-05	0.00206
5a	2p23.1	rs4952108	rs4952108	02:30283239	Index	5.05e-08	0.615	Overlap with RA 2p23.1
5a	2p23.1	rs4952108	rs1396836	02:30299587	0.51	5.62e-06	0.676
5b	2p23.1	rs1355208	rs7579944	02:30298530	0.98	1.05e-07	0.244
5b	2p23.1	rs1355208	rs1355208	02:30298826	Index	9.25e-08	0.199
5c	2p23.1	rs11679137	rs11679137	02:30333531	Index	9.51e-06	0.157
5c	2p23.1	rs11679137	rs13007792	02:30348154	0.65	0.000607	0.371
6	2q12.1	rs12712133	rs1558625	02:102228596	0.62	NA	0.252	Validation of newly identified risk locus Overlap with CD & CeD 2q12.1
6	2q12.1	rs12712133	rs12712133	02:102232705	Index	1.62e-05	7.94e-05
7	2q23	rs10181805	rs2218084	02:148018317	0.8	0.00236	0.116
7	2q23	rs10181805	rs10181805	02:148053633	Index	1.22e-05	Failed
8	2q36.3	rs7556897	rs12614514	02:228359276	0.02	3.61e-06	0.877	Validation of newly identified risk locus
8	2q36.3	rs7556897	rs7556897	02:228368356	Index	5.84e-07	Not tested
8	2q36.3	rs7556897	rs4973341	02:228368606	1	6.48e-07	7.73e-05
9	2q37.1	rs1507519	rs17864794	02:234608782	0.17	0.605	0.921
9	2q37.1	rs1507519	rs1507519	02:234625942	Index	1.63e-05	0.562
10	3p24.3	rs1372072	rs1372072	03:16930263	Index	3.99e-08	3.58e-08	Validation of previously identified risk locus (Mells et al., 2011)3 Overlap with RA 3p24.3
10	3p24.3	rs1372072	rs9876137	03:16936269	0.96	5.08e-08	1.47e-08
11	3p24.2	rs10510563	rs322684	03:25352227	0.88	8.88e-07	0.802
11	3p24.2	rs10510563	rs10510563	03:25357627	Index	3.75e-07	Not tested
11	3p24.2	rs10510563	rs1483831	03:25358670	0.97	4.46e-07	0.87
12	3p14.1	rs2196356	rs7635815	03:70969629	0.93	2.1e-05	0.199
12	3p14.1	rs2196356	rs17007912	03:70971917	0.92	1.78e-05	0.275
12	3p14.1	rs2196356	rs2196356	03:70972978	Index	1.67e-05	Not tested
13	3q25.33	rs80014155	rs80014155	03:161108087	Index	NA	0.0407	Rare SNP implicated by Liu et al. (2012)6
14	4p16.3	rs4690220	rs873785	04:915149	0.57	0.000904	0.00496	Validation of newly identified risk locus
14	4p16.3	rs4690220	rs11724804	04:955779	0.88	3.67e-07	4.25e-06
14	4p16.3	rs4690220	rs4690220	04:970464	Index	2.71e-07	Not tested
14	4p16.3	rs4690220	rs3796622	04:973060	0.43	1.44e-05	0.000591
15	4q13	rs16846812	rs17707659	04:72734268	1	8.24e-06	0.0559
15	4q13	rs16846812	rs16846812	04:72749834	Index	8.07e-06	Not tested
15	4q13	rs16846812	rs2177921	04:72750625	1	8.18e-06	0.317
16	4q21.1	rs9790644	rs6826085	04:77089253	0.75	0.000108	0.198
16	4q21.1	rs9790644	rs9790644	04:77096426	Index	1e-05	Not tested
16	4q21.1	rs9790644	rs6849878	04:77132997	0.34	0.152	0.908
17	4q23	rs1108961	rs10516449	04:100772533	0.23	NA	0.0162
17	4q23	rs1108961	rs1108961	04:100882189	Index	4.77e-06	Failed
18	4q34.3	rs1485764	rs1485764	04:177868697	Index	2.04e-05	Failed
18	4q34.3	rs1485764	rs1485767	04:177888785	0.71	3.96e-05	0.0404
18	4q34.3	rs1485764	rs17063744	04:177936401	0.71	6.59e-05	0.0189
19	5q21.1	rs674726	rs674726	05:102705263	Index	9.18e-06	0.00086	Validation of newly identified risk locus Overlap with RA 5q21.1
19	5q21.1	rs674726	rs526231	05:102709280	0.88	3.1e-05	9.39e-05
20	5q23.1	rs2560706	rs2662468	05:115409996	1	2.29e-05	0.00983	Suggestive evidence of association (P<1x10-3)
20	5q23.1	rs2560706	rs2560706	05:115413460	Index	1.43e-05	Not tested
20	5q23.1	rs2560706	rs2434360	05:115420989	0.45	0.0032	0.000994
21	5q33.3	rs2546890	rs2546890	05:158692478	Index	1.2e-06	1.89e-05	Validation of newly identified risk locus Overlap with CD, Psoriasis & MS 5q33.3
21	5q33.3	rs2546890	rs7709212	05:158696755	0.52	NA	0.000979
22	6p21.1	rs2496652	rs2477842	06:41597419	0.41	0.0071	0.76
22	6p21.1	rs2496652	rs2496652	06:41612104	Index	1.04e-05	0.336
23a	6q23.3	rs6920220	rs6933404	06:138000928	0.96	9.47e-07	2.84e-05	Validation of newly identified risk locus Overlap with SjS, CeD, RA, MS, SLE & UC 6q23.3
23a	6q23.3	rs6920220	rs2327832	06:138014761	0.95	9.52e-07	0.014
23a	6q23.3	rs6920220	rs6920220	06:138048197	Index	6.13e-07	Not tested
23b	6q23.3	rs636393	rs636393	06:138049223	Index	1.54e-06	0.00273
23b	6q23.3	rs636393	rs602414	06:138053358	0.99	1.58e-06	0.000391
23c	6q23.3	rs6909442	rs643177	06:138237386	0.91	1.7e-05	0.0107
23c	6q23.3	rs6909442	rs9321634	06:138264203	0.64	0.0068	0.0555
23c	6q23.3	rs6909442	rs6909442	06:138284180	Index	1.1e-05	Not tested
24a	7p21.1	rs17364659	rs17364659	07:20340338	Index	1.46e-06	Not tested
24a	7p21.1	rs17364659	rs13233253	07:20359581	0.95	4.06e-06	0.2
24a	7p21.1	rs17364659	rs17365098	07:20374984	0.91	2.14e-05	0.00942
24b	7p21.1	rs3807950	rs10257873	07:20405878	0.78	0.000514	0.654
24b	7p21.1	rs3807950	rs3807950	07:20406990	Index	8.92e-06	0.501
25	8p22	rs2299603	rs11777465	08:17918610	0.89	1.15e-05	0.0711
25	8p22	rs2299603	rs2299603	08:17926763	Index	6.53e-06	0.17
26	8q24	rs1529335	rs10092081	08:129068399	0.83	2.12e-05	0.00165
26	8q24	rs1529335	rs1529335	08:129085529	Index	1.13e-06	0.00556
27	9q21	rs1493048	rs7870323	09:71742227	0.45	0.0044	0.678
27	9q21	rs1493048	rs1493048	09:71752599	Index	1.42e-05	Not tested
27	9q21	rs1493048	rs4487842	09:71758782	0.94	2.91e-05	0.924
28	10p15.1	rs725105	rs7099083	10:6218242	0.13	0.00782	0.038
28	10p15.1	rs725105	rs725105	10:6230349	Index	1.48e-05	0.454
29	10q22.2	rs7080350	rs2894040	10:75148165	0.98	3.84e-05	0.0392	Overlap with MS & CD 10q22.2
29	10q22.2	rs7080350	rs10824031	10:75179279	0.95	NA	0.0415
29	10q22.2	rs7080350	rs7080350	10:75247849	Index	1.85e-05	Not tested
30	11p15.5	rs11246068	rs11246067	11:316564	0.26	NA	0.175
30	11p15.5	rs11246068	rs11246068	11:317334	Index	4.35e-06	Not tested
30	11p15.5	rs11246068	rs6598040	11:320630	0.24	0.00028	0.222
31	11q13.1	rs510372	rs694739	11:63853809	0.83	1.69e-07	1.07e-05	Validation of previously identified risk locus (Mells et al., 2011)3 Overlap with CD, MS, Alopecia & UC 11q13.1
31	11q13.1	rs510372	rs510372	11:63871713	Index	1.68e-09	Not tested
31	11q13.1	rs510372	rs538147	11:63886298	0.86	1.19e-08	0.000267
32	12p13	rs17754970	rs2607916	12:586770	0.53	0.000299	0.137
32	12p13	rs17754970	rs1471132	12:621569	0.39	6.35e-06	0.157
32	12p13	rs17754970	rs17754970	12:643523	Index	3.95e-06	0.00467
33	12p12	rs7973149	rs7973149	12:24730201	Index	1.04e-05	0.239
33	12p12	rs7973149	rs4595635	12:24731875	0.77	9.47e-05	0.618
34a	12q24.12	rs11065884	rs3742004	12:110282936	0.56	0.000609	1.63e-05	Validation of previously identified risk locus (Liu et al., 2012)6 Overlap with RA, Spondylitis, PSC, T1D, Vitiligo, CeD & JIA 12q24.12
34a	12q24.12	rs11065884	rs11065884	12:110303084	Index	1.33e-05	Not tested
34a	12q24.12	rs11065884	rs10774623	12:110317972	0.97	1.57e-05	0.000137
34b	12q24.1	rs11065987	rs11065987	12:110556807	Index	3.2e-08	1.65e-10
34b	12q24.1	rs11065987	rs11066188	12:111095097	0.96	6.82e-08	8.5e-11
35a	13q14.11	rs9594766	rs9533108	13:41922710	0.98	NA	0.00047	Validation of previously identified risk locus (Juran et al., 2012)5 Overlap with CD 13q14.11
35a	13q14.11	rs9594766	rs9594759	13:41930593	0.94	NA	1.09e-06
35a	13q14.11	rs9594766	rs9594766	13:41938043	Index	3.38e-07	Not tested
35b	13q14.11	rs3862738	rs12869389	13:41971459	0.99	0.00756	8.84e-06
35b	13q14.11	rs3862738	rs17536113	13:41981876	0.83	0.0044	8.74e-06
35b	13q14.11	rs3862738	rs3862738	13:41984907	Index	0.00754	Failed
36	13q14.3	rs9591325	rs9591325	13:49709221	Index	1.07e-10	Not tested
36	13q14.3	rs9591325	rs806301	13:49785561	0.27	0.223	0.19
36	13q14.3	rs9591325	rs12871645	13:49829566	0.5	0.000674	0.00286
37	13q22.3	rs1330882	rs2775139	13:77534792	0.65	9.12e-05	0.0506
37	13q22.3	rs1330882	rs2775118	13:77549300	0.9	2.02e-05	0.382
37	13q22.3	rs1330882	rs1330882	13:77556904	Index	1.12e-05	Not tested
38	14q31.3	rs12880714	rs12880714	14:87460869	Index	1.54e-05	Not tested	Overlap with MS, CD, UC & Spondylitis 14q31.3
38	14q31.3	rs12880714	rs12888666	14:87501651	0.95	2.46e-05	0.0218
38	14q31.3	rs12880714	rs12878879	14:87548979	0.93	6.98e-05	0.0304
39	14q32.32	rs2297067	rs8017161	14:102632948	0.41	1.66e-10	4.75e-10	Validation of previously identified risk locus (Mells et al., 2011)3
39	14q32.32	rs2297067	rs2297067	14:102636538	Index	6.34e-19	3.08e-14
40	15q25.1	rs4779112	rs4779112	15:77007641	Index	1.63e-07	Not tested
40	15q25.1	rs4779112	rs2870085	15:77021323	0.92	2.73e-07	0.39
40	15q25.1	rs4779112	rs1369324	15:77026774	0.82	3.96e-06	0.00256
41	16p13.13	rs80073729	rs80073729	16:11281298	Index	NA	0.654	Rare SNP implicated by Liu et al. (2012)6
42	16p11	rs6498021	rs1859308	16:27305499	0.68	7.72e-05	0.000537	Suggestive evidence of association (P<1x10-3)
42	16p11	rs6498021	rs1859306	16:27305595	0.17	0.0111	0.0434
42	16p11	rs6498021	rs6498021	16:27321879	Index	5.14e-06	Not tested
43	16p11.2	rs4465620	rs8060853	16:30311359	0.89	7.33e-05	0.778	Overlap with MS & UC 16p11.2
43	16p11.2	rs4465620	rs12921440	16:30316266	0.78	0.000193	0.525
43	16p11.2	rs4465620	rs4465620	16:30339604	Index	1.67e-05	Not tested
44	16q22.1	rs11350	rs11350	16:66892893	Index	3.09e-06	Not tested
44	16q22.1	rs11350	rs3785113	16:66926714	0.92	1.1e-05	0.475
44	16q22.1	rs11350	rs8058517	16:66937361	0.92	1.14e-05	0.158
45	16q24.1	rs4074445	rs7194131	16:80422736	0.51	1.57e-05	0.516
45	16q24.1	rs4074445	rs4074445	16:80447383	Index	5.08e-06	0.349
46	17q11	rs321173	rs7225669	17:27930828	0.31	0.344	Failed
46	17q11	rs321173	rs321173	17:27947974	Index	4.3e-06	0.758
47	17q21.31	rs12150111	rs393152	17:41074926	1	4.33e-06	0.00499	Identified by Liu et al. (2012)6
47	17q21.31	rs12150111	rs12150111	17:41369767	Index	1.69e-06	Not tested
47	17q21.31	rs12150111	rs1981997	17:41412603	1	5.19e-06	0.00119
48a	19p13.2	rs34536443	rs34536443	19:10324118	Index	NA	0.155	Rare SNP implicated by Liu et al. (2012)6 Overlap with Spondylitis, T1D, RA, MS, UC, Psoriasis, JIA & CD 19p13.2
48b	19p13.2	rs2304256	rs280519	19:10333933	0.38	1.67e-06	0.302
48b	19p13.2	rs2304256	rs2304256	19:10336652	Index	1.05e-10	Not tested
48b	19p13.2	rs2304256	rs1051738	19:10438843	0.39	1.6e-05	0.0235
49	19q13.12	rs12462708	rs320887	19:42385278	0.89	0.000104	0.00477
49	19q13.12	rs12462708	rs320881	19:42429690	0.98	9.2e-06	0.00347
49	19q13.12	rs12462708	rs12462708	19:42489418	Index	4.89e-06	Not tested
50	22q13	rs9622162	rs7284380	22:33932582	0.84	3.91e-05	0.851
50	22q13	rs9622162	rs9622162	22:33945960	Index	6.75e-06	0.522
SNPs taken forward for validation. A total of 120 SNPs in 50 independent regions were taken forward. Nº refers to the number of the region, ordered by physical location. Index SNP refers to most strongly-associated SNP at the locus in question in the discovery analysis. Where the index SNP had not been directly genotyped in the TwinsUK discovery panel, proxy SNPs were selected that had been direc…
