# Supplementary material for: International genome-wide meta-analysis identifies new primary biliary cirrhosis risk loci and targetable pathogenic pathways
Source: Nat Commun. 2015 Sep 22;6:8019. doi: 10.1038/ncomms9019 (PMC4580981; doi:10.1038/ncomms9019)
Supplement: Supplementary Data 2 — Most-likely causal variants (‘candidate variants') at PBC risk loci [file ncomms9019-s3.xlsx]

## Sheet: Supplementary Data 2
Supplementary Data 2: Most-likely causal variants (‘candidate variants’) at PBC risk loci
Locus	SNP	Position (build 38)	MAF	LD (r2)	PICS	Functional consequence	Gene	mQTL	eQTL
01p31.3	rs6679356	01:67354511	T:0.83	Index	0.883	intron variant	IL12RB2	SERBP1	-
01p31.3	rs6702599	01:67359716	C:0.83	0.95	0.098	intron variant	IL12RB2	-	-
01q31.3	rs12131588	01:197696981	A:0.19	0.9	0.028	intron variant, regulatory region variant	DENND1B	-	-
01q31.3	rs11588864	01:197699435	G:0.19	0.91	0.031	intron variant	DENND1B	-	-
01q31.3	rs2477077	01:197701985	T:0.19	0.91	0.031	intron variant	DENND1B	DENND1B	-
01q31.3	rs2488397	01:197732149	C:0.18	0.97	0.085	intron variant	DENND1B	DENND1B	-
01q31.3	rs2488398	01:197732246	C:0.18	0.97	0.085	intron variant	DENND1B	DENND1B	-
01q31.3	rs16841904	01:197732862	T:0.18	0.97	0.085	intron variant	DENND1B	DENND1B	-
01q31.3	rs2488401	01:197733271	T:0.18	0.97	0.085	intron variant	DENND1B	DENND1B	-
01q31.3	rs16841912	01:197733346	C:0.18	0.97	0.072	intron variant	DENND1B	DENND1B	-
01q31.3	rs17641524	01:197735587	T:0.18	Index	0.226	splice region variant, synonymous variant	DENND1B	-	-
01q31.3	rs2488393	01:197753110	T:0.18	0.93	0.042	intron variant	DENND1B	-	-
02p23.1	rs4951984	02:30204567	G:0.19	1	0.313	intergenic variant	-	-	-
02p23.1	rs62141128	02:30206182	T:0.19	1	0.313	upstream gene variant	AC104698.2	-	-
02p23.1	rs4952108	02:30206869	T:0.19	Index	0.313	regulatory region variant	LBH	-	-
02p23.1	rs4951985	02:30208881	A:0.20	0.88	0.048	regulatory region variant	LBH	-	-
02q12.1	rs12712133	02:102249813	G:0.56	Index	0.94	downstream gene variant	FAM183DP	IL1RL1	-
02q32.3	rs12612719	02:190673513	C:0.14	0.99	0.057	intron variant	NAB1	-	-
02q32.3	rs12622264	02:190673570	A:0.14	0.99	0.057	intron variant	NAB1	-	-
02q32.3	rs10931468	02:190673836	A:0.14	0.97	0.034	intron variant	NAB1	NAB1	-
02q32.3	rs60518431	02:190677113	C:0.14	1	0.114	intron variant	NAB1	-	-
02q32.3	rs3771317	02:190679236	C:0.14	Index	0.114	intron variant, regulatory region variant	NAB1	NAB1	-
02q32.3	rs4853515	02:190687849	C:0.14	1	0.114	intron variant	NAB1	NAB1	-
02q32.3	rs16832834	02:190689721	A:0.14	0.98	0.042	intron variant	NAB1	-	-
02q36.3	rs7556897	02:227795396	T:0.67	1	0.166	intergenic variant	-	-	-
02q36.3	rs4973341	02:227795646	T:0.67	Index	0.166	intergenic variant	-	-	CCL20
02q36.3	rs7593478	02:227796170	T:0.67	1	0.166	intergenic variant	-	-	CCL20
02q36.3	rs11686438	02:227796413	T:0.67	1	0.166	regulatory region variant	CCL20	-	CCL20
02q36.3	rs10933215	02:227796641	T:0.67	1	0.166	intergenic variant	-	-	-
03p24.3	rs2881771	03:16910158	-	0.93	0.057	intron variant	PLCL2	PLCL2	PLCL2
03p24.3	rs1372072	03:16913767	A:0.37	Index	0.224	intron variant	PLCL2	PLCL2	PLCL2
03p24.3	rs9872237	03:16915840	T:0.36	0.93	0.057	intron variant, regulatory region variant	PLCL2	PLCL2	PLCL2
03p24.3	rs4685403	03:16916219	T:0.36	0.93	0.057	intron variant, regulatory region variant	PLCL2	PLCL2	PLCL2
03p24.3	rs11928330	03:16916875	T:0.36	0.93	0.057	intron variant, regulatory region variant	PLCL2	PLCL2	PLCL2
03p24.3	rs11928414	03:16916971	A:0.36	0.93	0.057	intron variant, regulatory region variant	PLCL2	-	PLCL2
03p24.3	rs9882937	03:16918040	T:0.36	0.91	0.045	intron variant, regulatory region variant	PLCL2	PLCL2	PLCL2
03p24.3	rs983545	03:16918160	A:0.36	0.91	0.045	intron variant, regulatory region variant	PLCL2	PLCL2	PLCL2
03p24.3	rs9876137	03:16919773	G:0.38	0.92	0.054	intron variant	PLCL2	PLCL2	PLCL2
03p24.3	rs6783769	03:16924931	T:0.36	0.92	0.051	intron variant	PLCL2	-	-
03p24.3	rs1156336	03:16925729	T:0.36	0.93	0.061	intron variant	PLCL2	-	-
03q13.33	rs2293370	03:119501087	A:0.16	Index	0.182	intron variant	TIMMDC1	KTELC1, TMEM39A	-
03q13.33	rs1131265	03:119503609	C:0.16	0.99	0.094	synonymous variant	TIMMDC1	KTELC1, TMEM39A	-
03q13.33	rs9843355	03:119509661	A:0.16	1	0.182	intron variant	TIMMDC1	-	-
03q13.33	rs62264485	03:119518951	A:0.16	0.98	0.07	intron variant	TIMMDC1	-	-
03q13.33	rs35264490	03:119519906	-:0.16	0.98	0.07	intron variant	TIMMDC1	-	-
03q13.33	rs57271503	03:119525746	A:0.16	0.98	0.07	3 prime UTR variant	CD80	-	-
03q13.33	rs13092998	03:119526197	T:0.16	0.98	0.07	intron variant	CD80	-	-
03q25.33	rs564799	03:160011200	T:0.37	0.97	0.03	intron variant	IL12A-AS1	IL12A	IL12A
03q25.33	rs564976	03:160011272	A:0.37	0.97	0.03	intron variant	IL12A-AS1	IL12A	IL12A
03q25.33	rs485789	03:160012361	T:0.37	0.97	0.035	intron variant, regulatory region variant	IL12A-AS1	IL12A	IL12A, SCHIP1
03q25.33	rs589446	03:160015740	T:0.37	0.97	0.035	intron variant	IL12A-AS1	-	-
03q25.33	rs485499	03:160028076	C:0.37	Index	0.157	intron variant, regulatory region variant	IL12A-AS1	IL12A	IL12A, SCHIP1
04p16.3	rs3733349	04:960523	T:0.45	0.93	0.075	3 prime UTR variant, regulatory region variant	DGKQ	-	DGKQ
04p16.3	rs4690196	04:966925	A:0.45	0.93	0.075	intron variant	DGKQ	-	DGKQ
04p16.3	rs1377586	04:967585	A:0.45	0.93	0.075	synonymous variant	DGKQ	-	DGKQ
04p16.3	rs13101828	04:971932	G:0.44	1	0.256	intron variant, regulatory region variant	DGKQ	-	DGKQ
04p16.3	rs11724804	04:971991	A:0.44	Index	0.392	intron variant, regulatory region variant	DGKQ	-	DGKQ, CRIPAK, CTBP1
04p16.3	rs4690229	04:976936	T:0.44	0.87	0.033	upstream gene variant	DGKQ	-	DGKQ
04q24	rs1054037	04:102631552	T:0.49	Index	0.017	downstream gene variant	MANBA	-	MANBA, CISD2
05p13.2	rs696734	05:35928406	T:0.28	0.99	0.063	intron variant	CAPSL	CAPSL	-
05p13.2	rs1664847	05:35933308	A:0.29	1	0.1	intron variant	CAPSL	-	-
05p13.2	rs1645172	05:35933312	G:0.29	1	0.1	intron variant	CAPSL	-	-
05p13.2	rs700172	05:35934055	C:0.29	1	0.1	intron variant	CAPSL	CAPSL	-
05p13.2	rs700170	05:35935536	C:0.29	1	0.1	intron variant	CAPSL	-	-
05p13.2	rs696732	05:35935928	T:0.29	1	0.1	intron variant	CAPSL	-	-
05p13.2	rs860413	05:35942940	C:0.29	Index	0.1	upstream gene variant	CAPSL	CAPSL	-
05p13.2	rs852239	05:35943607	A:0.29	1	0.1	upstream gene variant	CAPSL	-	-
05p13.2	rs860412	05:35945250	C:0.29	0.99	0.063	intergenic variant	-	-	-
05p13.2	rs13172042	05:35947429	G:0.71	0.96	0.028	downstream gene variant	UGT3A1	CAPSL, UGT3A1	-
05q21.1	rs12187443	05:103324699	C:0.33	0.96	0.043	intergenic variant	-	C5orf30	C5orf30, PAM
05q21.1	rs35805	05:103337432	C:0.31	0.94	0.034	intergenic variant	-	C5orf30	C5orf30, PAM
05q21.1	rs391236	05:103342372	G:0.31	0.94	0.034	intergenic variant	-	-	-
05q21.1	rs2561480	05:103343001	C:0.34	0.93	0.03	intergenic variant	-	-	-
05q21.1	rs56074321	05:103343188	-:0.32	0.99	0.083	intergenic variant	-	-	-
05q21.1	rs524571	05:103345560	C:0.32	0.99	0.083	intergenic variant	-	C5orf30	C5orf30, PAM
05q21.1	rs616093	05:103345583	T:0.34	0.94	0.032	intergenic variant	-	C5orf30	C5orf30, PAM
05q21.1	rs526231	05:103345680	T:0.32	Index	0.122	intergenic variant	-	C5orf30	C5orf30, PAM
05q21.1	rs528092	05:103345885	C:0.32	1	0.122	intergenic variant	-	C5orf30	C5orf30, PAM
05q33.3	rs2546890	05:159332892	G:0.50	Index	0.998	regulatory region variant	LOC285626	-	-
06q23.3	rs6933404	06:137638098	C:0.17	Index	0.363	intergenic variant	-	-	-
06q23.3	rs62432712	06:137643560	G:0.17	0.99	0.212	intergenic variant	-	-	-
06q23.3	rs2327832	06:137651931	G:0.17	0.96	0.12	intergenic variant	-	-	-
06q23.3	rs928722	06:137652695	T:0.17	0.95	0.104	intergenic variant	-	-	-
06q23.3	rs6927172	06:137681038	G:0.17	0.89	0.046	regulatory region variant	-	-	-
06q23.3	rs11757201	06:137682685	C:0.17	0.89	0.046	intergenic variant	-	-	-
06q23.3	rs17264332	06:137684378	G:0.17	0.89	0.046	regulatory region variant	-	-	-
06q23.3	rs6920220	06:137685367	A:0.17	0.89	0.046	intergenic variant	-	-	-
07q32.1	rs35000415	07:128945562	T:0.10	0.99	0.08	intron variant	IRF5	-	-
07q32.1	rs2070197	07:128948946	C:0.10	1	0.225	3 prime UTR variant	IRF5	-	-
07q32.1	rs10488631	07:128954129	C:0.10	Index	0.225	downstream gene variant	TNPO3	IRF5, KCP	IRF5, TNPO3
07q32.1	rs12539741	07:128956751	T:0.10	1	0.225	intron variant	TNPO3	-	-
07q32.1	rs12536266	07:128970981	A:0.10	1	0.225	intron variant	TNPO3	-	-
11q13.1	rs11601860	11:64342950	T:0.38	0.9	0.03	intron variant, regulatory region variant	CCDC88B	-	CCDC88B
11q13.1	rs574835	11:64343196	A:0.38	0.91	0.034	synonymous variant	CCDC88B	-	CCDC88B
11q13.1	rs479552	11:64343211	C:0.39	0.89	0.029	synonymous variant	CCDC88B	-	CCDC88B
11q13.1	rs510372	11:64347665	T:0.40	Index	0.192	intron variant, regulatory region variant	CCDC88B	-	CCDC88B
11q13.1	rs1199045	11:64350406	T:0.39	0.91	0.034	intron variant	CCDC88B	-	-
11q13.1	rs1199046	11:64350654	T:0.39	0.94	0.047	intron variant	CCDC88B	CCDC88B, others	CCDC88B
11q13.1	rs1199047	11:64350711	C:0.39	0.9	0.032	intron variant	CCDC88B	-	CCDC88B
11q13.1	rs566128	11:64350795	A:0.39	0.94	0.047	intron variant	CCDC88B	-	-
11q23.3	rs7119044	11:118867589	C:0.83	0.92	0.03	intergenic variant	-	-	-
11q23.3	rs7951740	11:118869709	C:0.83	0.92	0.03	regulatory region variant	CXCR5	-	-
11q23.3	rs4936443	11:118870155	T:0.82	0.95	0.045	regulatory region variant	CXCR5	-	-
11q23.3	rs4938572	11:118870222	T:0.82	0.95	0.045	regulatory region variant	CXCR5	-	-
11q23.3	rs7117261	11:118870448	C:0.83	0.94	0.039	regulatory region variant	CXCR5	-	-
11q23.3	rs4938573	11:118871133	T:0.82	0.96	0.062	regulatory region variant	CXCR5	-	-
11q23.3	rs74541740	11:118872091	A:0.18	0.95	0.045	intergenic variant	-	-	-
11q23.3	rs4936444	11:118872629	C:0.82	0.99	0.118	intergenic variant	-	FOXR1	-
11q23.3	rs6421571	11:118873063	C:0.82	Index	0.216	intergenic variant	-	FOXR1	-
11q23.3	rs7117313	11:118873687	G:0.82	0.96	0.053	intergenic variant	-	-	-
11q23.3	rs7481797	11:118874534	G:0.83	0.96	0.053	intergenic variant	-	-	-
11q23.3	rs7481819	11:118874569	T:0.83	0.96	0.053	intergenic variant	-	-	-
11q23.3	rs10790275	11:118875175	C:0.83	0.96	0.062	intergenic variant	-	-	-
12p13.31	rs1800693	12:6330843	C:0.43	Index	0.507	intron variant	TNFRSF1A	TNFRSF1A, PLEKHG6	-
12p13.31	rs4149587	12:6332182	G:0.42	0.89	0.073	intron variant	TNFRSF1A	-	-
12p13.31	rs1860545	12:6337611	A:0.42	0.92	0.104	intron variant	TNFRSF1A	TNFRSF1A, PLEKHG6	-
12p13.31	rs4149581	12:6337819	C:0.41	0.88	0.063	intron variant, regulatory region variant	TNFRSF1A	TNFRSF1A, PLEKHG6	-
12p13.31	rs4149580	12:6337824	A:0.41	0.88	0.063	intron variant, regulatory region variant	TNFRSF1A	TNFRSF1A, PLEKHG6	-
12p13.31	rs4149576	12:6339949	T:0.43	0.82	0.035	intron variant, regulatory region variant	TNFRSF1A	TNFRSF1A, PLEKHG6	-
12p13.31	rs767455	12:6341779	C:0.43	0.81	0.03	synonymous variant, regulatory region variant	TNFRSF1A	-	-
12p13.31	rs4149569	12:6343302	G:0.43	0.81	0.03	upstream gene variant	TNFRSF1A	-	-
12p13.31	rs112119356	12:6344345	T:0.45	0.85	0.049	upstream gene variant	TNFRSF1A	-	-
12q24.12	rs11065979	12:111621753	T:0.44	0.79	0.043	intergenic variant	-	-	-
12q24.12	rs11065987	12:111634620	G:0.42	Index	0.656	intergenic variant	-	ATXN2	ALDH2, TRAFD1
12q24.12	rs11065991	12:111645358	T:0.42	0.97	0.27	intron variant	BRAP	-	-
13q14.3	rs9591325	13:50237084	C:0.05	Index	0.429	intron variant, regulatory region variant	DLEU1	-	-
13q14.3	rs9596267	13:50246102	T:0.05	0.95	0.111	intron variant	DLEU1	-	-
13q14.3	rs112950911	13:50250573	T:0.05	0.95	0.111	intron variant, regulatory region variant	DLEU1	-	-
13q14.3	rs78212345	13:50255191	C:0.05	0.95	0.111	intron variant	DLEU1	-	-
13q14.3	rs9596268	13:50259743	A:0.05	0.95	0.111	intron variant	DLEU1	-	-
13q14.3	rs9596270	13:50268304	C:0.05	0.95	0.111	intron variant	DLEU1	-	-
14q24.1	rs28498223	14:68261708	T:0.33	0.92	0.031	intron variant	RAD51B	-	-
14q24.1	rs1957570	14:68262507	C:0.33	0.92	0.031	intron variant, regulatory region variant	RAD51B	-	-
14q24.1	rs8015139	14:68272584	T:0.33	0.94	0.035	intron variant	RAD51B	-	-
14q24.1	rs7148882	14:68274207	G:0.33	0.94	0.035	intron variant, regulatory region variant	RAD51B	-	-
14q24.1	rs10131490	14:68276590	G:0.33	0.92	0.031	intron variant	RAD51B	-	-
14q24.1	rs7148416	14:68281151	T:0.33	0.94	0.038	intron variant	RAD51B	RAD51L1	-
14q24.1	rs3784099	14:68283210	A:0.33	0.98	0.071	intron variant, regulatory region variant	RAD51B	RAD51L1	-
14q24.1	rs8008961	14:68285926	T:0.33	0.97	0.058	intron variant, regulatory region variant	RAD51B	RAD51L1	-
14q24.1	rs2208397	14:68286570	G:0.67	0.97	0.058	intron variant	RAD51B	RAD51L1	-
14q24.1	rs911263	14:68286876	T:0.67	Index	0.143	intron variant, regulatory region variant	RAD51B	RAD51L1	-
14q24.1	rs2104047	14:68287700	C:0.67	0.99	0.081	intron variant	RAD51B	-	-
14q24.1	rs1885013	14:68287978	A:0.67	0.99	0.081	intron variant	RAD51B	-	-
14q24.1	rs1950897	14:68293424	T:0.67	0.99	0.081	intron variant, regulatory region variant	RAD51B	-	-
14q32.32	rs59643720	14:103098470	C:0.22	0.99	0.054	upstream gene variant	EXOC3L4	-	-
14q32.32	rs17101241	14:103098483	T:0.22	0.98	0.043	upstream gene variant	EXOC3L4	-	-
14q32.32	rs61462345	14:103098598	G:0.22	0.99	0.073	upstream gene variant	EXOC3L4	-	-
14q32.32	rs56956502	14:103098707	A:0.22	0.99	0.054	upstream gene variant	EXOC3L4	-	-
14q32.32	rs36027406	14:103098743	C:0.22	0.98	0.043	upstream gene variant, regulatory region variant	EXOC3L4	-	-
14q32.32	rs62006947	14:103099033	G:0.22	0.99	0.054	upstream gene variant, regulatory region variant	EXOC3L4	-	-
14q32.32	rs7151779	14:103099825	A:0.21	0.96	0.029	intron variant, regulatory region variant	EXOC3L4	-	-
14q32.32	rs2297067	14:103100448	-	Index	0.142	missense variant	EXOC3L4	C14orf73	-
14q32.32	rs2297066	14:103100498	-	0.99	0.073	missense variant	EXOC3L4	-	-
14q32.32	rs61418148	14:103100683	C:0.22	0.98	0.043	intron variant, regulatory region variant	EXOC3L4	-	-
14q32.32	rs11624282	14:103100953	G:0.22	1	0.142	intron variant, regulatory region variant	EXOC3L4	-	-
14q32.32	rs10131298	14:103102277	A:0.22	0.99	0.054	missense variant, regulatory region variant	EXOC3L4	C14orf73	-
14q32.32	rs77071436	14:103102644	C:0.22	0.98	0.043	synonymous variant	EXOC3L4	-	-
14q32.32	rs72706640	14:103103411	C:0.22	0.97	0.035	intron variant, regulatory region variant	EXOC3L4	-	-
14q32.32	rs7150997	14:103105537	T:0.22	0.98	0.043	intron variant, regulatory region variant	EXOC3L4	-	-
14q32.32	rs944002	14:103106478	G:0.22	0.96	0.029	intron variant, regulatory region variant	EXOC3L4	C14orf73	-
16p13.13	rs7200940	16:11070710	C:0.67	0.94	0.036	intron variant	CLEC16A	CLEC16A	-
16p13.13	rs11860603	16:11071160	C:0.33	0.93	0.03	intron variant	CLEC16A	CLEC16A	-
16p13.13	rs9934969	16:11072145	A:0.33	0.93	0.033	intron variant	CLEC16A	-	-
16p13.13	rs11865121	16:11072831	A:0.33	0.93	0.033	intron variant, regulatory region variant	CLEC16A	CLEC16A	-
16p13.13	rs7198621	16:11073601	G:0.33	0.93	0.033	intron variant, regulatory region variant	CLEC16A	CLEC16A	-
16p13.13	rs7204643	16:11073746	C:0.33	0.93	0.033	intron variant, regulatory region variant	CLEC16A	-	DEXI, LOC642755
16p13.13	rs12925642	16:11077745	G:0.33	0.94	0.04	intron variant, regulatory region variant	CLEC16A	CLEC16A	DEXI, LOC642755
16p13.13	rs2058531	16:11078252	C:0.33	0.94	0.036	intron variant, regulatory region variant	CLEC16A	-	-
16p13.13	rs9652582	16:11080707	A:0.33	0.93	0.033	intron variant, regulatory region variant	CLEC16A	CLEC16A	-
16p13.13	rs2041670	16:11080795	A:0.33	0.93	0.033	intron variant, regulatory region variant	CLEC16A	CLEC16A	-
16p13.13	rs12923098	16:11083196	C:0.33	0.94	0.036	intron variant	CLEC16A	-	-
16p13.13	rs9931397	16:11083537	C:0.32	0.93	0.03	intron variant	CLEC16A	-	-
16p13.13	rs12708715	16:11083967	T:0.33	0.93	0.033	intron variant, regulatory region variant	CLEC16A	-	-
16p13.13	rs7192287	16:11086680	T:0.32	0.93	0.03	intron variant	CLEC16A	-	-
16p13.13	rs9888908	16:11087387	A:0.33	0.95	0.044	intron variant	CLEC16A	CLEC16A	-
16p13.13	rs12924729	16:11093926	A:0.34	Index	0.218	intron variant, regulatory region variant	CLEC16A	CLEC16A	DEXI, LOC642755
16p13.13	rs12919083	16:11095073	C:0.33	0.95	0.049	intron variant, regulatory region variant	CLEC16A	CLEC16A	DEXI, LOC642755
16p13.13	rs12928537	16:11097543	A:0.33	0.94	0.04	intron variant	CLEC16A	CLEC16A	-
17q12	rs9747973	17:39748854	T:0.47	0.94	0.042	downstream gene variant	GRB7	-	GSDML, IKZF3, ORMDL3
17q12	rs2941522	17:39754115	T:0.47	0.93	0.037	regulatory region variant	IKZF3	-	IKZF3, ORMDL3
17q12	rs907091	17:39765489	T:0.48	0.96	0.059	3 prime UTR variant	IKZF3	IKZF3, others	IKZF3, others
17q12	rs2952140	17:39771806	T:0.47	0.98	0.078	intron variant	IKZF3	-	GSDML, IKZF3, ORMDL3
17q12	rs2313430	17:39773563	C:0.47	0.98	0.088	intron variant	IKZF3	-	GSDML, IKZF3, ORMDL3
17q12	rs2952144	17:39803764	T:0.47	0.96	0.058	intron variant	IKZF3	-	-
17q12	rs9303277	17:39820216	T:0.53	Index	0.183	intron variant	IKZF3	IKZF3, others	IKZF3, others
19p13.2	rs35251378	19:10349293	A:0.28	0.95	0.115	downstream gene variant	TYK2	-	-
19p13.2	rs11085725	19:10351837	T:0.29	0.92	0.082	intron variant	TYK2	-	-
19p13.2	rs11085727	19:10355447	T:0.28	0.93	0.088	intron variant	TYK2	-	-
19p13.2	rs2304256	19:10364976	A:0.28	Index	0.436	missense variant	TYK2	-	TYK2
19p13.2	rs34725611	19:10366391	G:0.28	0.99	0.277	intron variant	TYK2	-	-
19q13.3	rs4517889	19:50420836	T:0.79	0.98	0.101	intron variant	SPIB	-	-
19q13.3	rs62116060	19:50422138	A:0.79	1	0.28	intron variant	SPIB	-	-
19q13.3	rs62116061	19:50422187	G:0.79	0.98	0.101	intron variant	SPIB	-	-
19q13.3	rs11546996	19:50423008	-	0.98	0.101	missense variant	SPIB	-	-
19q13.3	rs3745516	19:50423485	G:0.79	Index	0.28	intron variant	SPIB	MYBPC2	-
19q13.3	rs8108811	19:50424101	A:0.79	0.99	0.137	intron variant	SPIB	-	-
22q13.1	rs9611155	22:39343182	T:0.31	0.97	0.145	regulatory region variant	SYNGR1	-	-
22q13.1	rs909685	22:39351666	A:0.31	1	0.41	intron variant	SYNGR1	SYNGR1	SYNGR1, PDGFB
22q13.1	rs2069235	22:39351775	A:0.31	Index	0.41	intron variant	SYNGR1	-	SYNGR1
Candidate variants at PBC risk loci with PICS probability >0.0275 identified using the online Probabilistic Identification of Causal SNPs (PICS) algorithm (http://www.broadinstitute.org/pubs/finemapping/?q=pics), with the functional consequence of each variant predicted using the Ensembl Variant Effect Predictor (VEP) web tool (http://www.ensembl.org/Homo_sapiens/Tools/VEP). SNP, single nucleotid…
