# Supplementary material for: International genome-wide meta-analysis identifies new primary biliary cirrhosis risk loci and targetable pathogenic pathways
Source: Nat Commun. 2015 Sep 22;6:8019. doi: 10.1038/ncomms9019 (PMC4580981; doi:10.1038/ncomms9019)
Supplement: Supplementary Data 3 — Regulatory feature variants at PBC risk loci [file ncomms9019-s4.xlsx]

## Sheet: Supplementary Data 3
Supplementary Data 3: Regulatory feature variants at PBC risk loci
Locus	SNP	LD (r2)	PICS	Biotype	Ensembl feature	Gene	Active in
01q31.3	rs12131588	0.9	0.0276	enhancer	ENSR00001040651	DENND1B	7/18 (A549, HMEC, HUVEC, HeLa-S3, NH-A, NHEK, Osteobl)
02p23.1	rs4952108	Index	0.3125	CTCF binding site	ENSR00001651148	LBH	3/18 (A549, HSMM, HSMMtube)
02p23.1	rs4951985	0.88	0.0481	enhancer	ENSR00001651149	LBH	5/18 (A549, DND-41, GM12878, H1ESC, NHLF)
02p23.1	rs4951985	0.88	0.0481	CTCF binding site	ENSR00000120960	LBH	17/18 (A549, DND-41, GM12878, H1ESC, HMEC, HSMM, HSMMtube, HUVEC, HeLa-S3, HepG2, K562, Monocytes-CD14+, NH-A, NHDF-AD, NHEK, NHLF, Osteobl)
02q32.3	rs3771317	Index	0.1144	promoter flanking region	ENSR00000678593	NAB1	5/18 (GM12878, HUVEC, K562, NH-A, NHLF)
02q36.3	rs11686438	1	0.1656	promoter flanking region	ENSR00000608869	CCL20	3/18 (A549, HeLa-S3, HepG2)
03p24.3	rs9872237	0.93	0.0569	enhancer	ENSR00001673018	PLCL2	5/18 (GM12878, H1ESC, HUVEC, NHLF, Osteobl)
03p24.3	rs4685403	0.93	0.0569	enhancer	ENSR00001673018	PLCL2	5/18 (GM12878, H1ESC, HUVEC, NHLF, Osteobl)
03p24.3	rs11928330	0.93	0.0569	promoter flanking region	ENSR00001673019	PLCL2	4/18 (HSMM, HUVEC, NHDF-AD, NHLF)
03p24.3	rs11928414	0.93	0.0569	promoter flanking region	ENSR00001673019	PLCL2	4/18 (HSMM, HUVEC, NHDF-AD, NHLF)
03p24.3	rs9882937	0.91	0.0451	CTCF binding site	ENSR00001477059	PLCL2	1/18 (IMR90)
03p24.3	rs9882937	0.91	0.0451	promoter flanking region	ENSR00001673019	PLCL2	4/18 (HSMM, HUVEC, NHDF-AD, NHLF)
03p24.3	rs983545	0.91	0.0451	CTCF binding site	ENSR00001477059	PLCL2	1/18 (IMR90)
03p24.3	rs983545	0.91	0.0451	promoter flanking region	ENSR00001673019	PLCL2	4/18 (HSMM, HUVEC, NHDF-AD, NHLF)
03q25.33	rs485789	0.97	0.0352	TF binding site	ENSR00001378118	IL12A-AS1	1/9 (GM12878)
03q25.33	rs485499	Index	0.157	promoter flanking region	ENSR00001485596	IL12A-AS1	7/18 (GM12878, HSMM, IMR90, NH-A, NHDF-AD, NHLF, Osteobl)
04p16.3	rs3733349	0.93	0.0753	open chromatin region	ENSR00001234398	DGKQ	1/9 (H1ESC)
04p16.3	rs13101828	1	0.2556	promoter flanking region	ENSR00001428707	DGKQ	18/18 (A549, DND-41, GM12878, H1ESC, HMEC, HSMM, HSMMtube, HUVEC, HeLa-S3, HepG2, IMR90, K562, Monocytes-CD14+, NH-A, NHDF-AD, NHEK, NHLF, Osteobl)
04p16.3	rs11724804	Index	0.3924	promoter flanking region	ENSR00001428707	DGKQ	18/18 (A549, DND-41, GM12878, H1ESC, HMEC, HSMM, HSMMtube, HUVEC, HeLa-S3, HepG2, IMR90, K562, Monocytes-CD14+, NH-A, NHDF-AD, NHEK, NHLF, Osteobl)
05q33.3	rs2546890	Index	0.9982	enhancer	ENSR00001295260	IL12B	6/18 (HSMM, HSMMtube, IMR90, NH-A, NHLF, Osteobl)
06q23.3	rs6927172	0.89	0.0462	promoter flanking region	ENSR00001228373		5/18 (A549, GM12878, HUVEC, HeLa-S3, Monocytes-CD14+)
06q23.3	rs6927172	0.89	0.0462	CTCF binding site	ENSR00001708473		1/18 (IMR90)
06q23.3	rs17264332	0.89	0.0462	enhancer	ENSR00001708475		4/18 (A549, DND-41, GM12878, NHEK)
11q13.1	rs11601860	0.9	0.0304	CTCF binding site	ENSR00001604190	CCDC88B	3/18 (HUVEC, NHDF-AD, NHEK)
11q13.1	rs510372	Index	0.1915	enhancer	ENSR00000563617	CCDC88B	4/18 (A549, HMEC, HepG2, NHEK)
11q23.3	rs7951740	0.92	0.0299	promoter flanking region	ENSR00000686390	CXCR5	13/18 (DND-41, GM12878, H1ESC, HMEC, HSMM, HSMMtube, HepG2, IMR90, K562, Monocytes-CD14+, NHDF-AD, NHLF, Osteobl)
11q23.3	rs4936443	0.95	0.0453	promoter flanking region	ENSR00000686390	CXCR5	13/18 (DND-41, GM12878, H1ESC, HMEC, HSMM, HSMMtube, HepG2, IMR90, K562, Monocytes-CD14+, NHDF-AD, NHLF, Osteobl)
11q23.3	rs4938572	0.95	0.0453	promoter flanking region	ENSR00000686390	CXCR5	13/18 (DND-41, GM12878, H1ESC, HMEC, HSMM, HSMMtube, HepG2, IMR90, K562, Monocytes-CD14+, NHDF-AD, NHLF, Osteobl)
11q23.3	rs7117261	0.94	0.0392	promoter flanking region	ENSR00000686390	CXCR5	13/18 (DND-41, GM12878, H1ESC, HMEC, HSMM, HSMMtube, HepG2, IMR90, K562, Monocytes-CD14+, NHDF-AD, NHLF, Osteobl)
11q23.3	rs4938573	0.96	0.0622	promoter flanking region	ENSR00000686390	CXCR5	13/18 (DND-41, GM12878, H1ESC, HMEC, HSMM, HSMMtube, HepG2, IMR90, K562, Monocytes-CD14+, NHDF-AD, NHLF, Osteobl)
12p13.31	rs4149581	0.88	0.0625	promoter	ENSR00000242520	TNFRSF1A	18/18 (A549, DND-41, GM12878, H1ESC, HMEC, HSMM, HSMMtube, HUVEC, HeLa-S3, HepG2, IMR90, K562, Monocytes-CD14+, NH-A, NHDF-AD, NHEK, NHLF, Osteobl)
12p13.31	rs4149580	0.88	0.0625	promoter	ENSR00000242520	TNFRSF1A	18/18 (A549, DND-41, GM12878, H1ESC, HMEC, HSMM, HSMMtube, HUVEC, HeLa-S3, HepG2, IMR90, K562, Monocytes-CD14+, NH-A, NHDF-AD, NHEK, NHLF, Osteobl)
12p13.31	rs4149576	0.82	0.0345	promoter	ENSR00000242520	TNFRSF1A	18/18 (A549, DND-41, GM12878, H1ESC, HMEC, HSMM, HSMMtube, HUVEC, HeLa-S3, HepG2, IMR90, K562, Monocytes-CD14+, NH-A, NHDF-AD, NHEK, NHLF, Osteobl)
12p13.31	rs767455	0.81	0.0295	promoter	ENSR00000242520	TNFRSF1A	18/18 (A549, DND-41, GM12878, H1ESC, HMEC, HSMM, HSMMtube, HUVEC, HeLa-S3, HepG2, IMR90, K562, Monocytes-CD14+, NH-A, NHDF-AD, NHEK, NHLF, Osteobl)
13q14.3	rs9591325	Index	0.4285	promoter flanking region	ENSR00001509786	DLEU1	3/18 (GM12878, NH-A, Osteobl)
13q14.3	rs112950911	0.95	0.111	open chromatin region	ENSR00001618569	DLEU1	0/9 ()
14q24.1	rs1957570	0.92	0.0307	enhancer	ENSR00001623400	RAD51B	4/18 (GM12878, H1ESC, HUVEC, K562)
14q24.1	rs7148882	0.94	0.0353	enhancer	ENSR00001623402	RAD51B	4/18 (A549, GM12878, HUVEC, K562)
14q24.1	rs3784099	0.98	0.0712	promoter flanking region	ENSR00000419790	RAD51B	4/18 (DND-41, GM12878, Monocytes-CD14+, NHDF-AD)
14q24.1	rs8008961	0.97	0.0575	promoter flanking region	ENSR00000419790	RAD51B	4/18 (DND-41, GM12878, Monocytes-CD14+, NHDF-AD)
14q24.1	rs911263	Index	0.1432	enhancer	ENSR00001458325	RAD51B	6/18 (A549, DND-41, GM12878, HSMM, HSMMtube, NHEK)
14q24.1	rs1950897	0.99	0.0812	enhancer	ENSR00000240881	RAD51B	15/18 (A549, GM12878, H1ESC, HSMM, HSMMtube, HUVEC, HeLa-S3, HepG2, IMR90, K562, Monocytes-CD14+, NH-A, NHDF-AD, NHEK, NHLF)
14q32.32	rs36027406	0.98	0.0434	promoter flanking region	ENSR00000424193	EXOC3L4	6/18 (A549, GM12878, H1ESC, HeLa-S3, HepG2, K562)
14q32.32	rs62006947	0.99	0.0543	promoter flanking region	ENSR00000424193	EXOC3L4	6/18 (A549, GM12878, H1ESC, HeLa-S3, HepG2, K562)
14q32.32	rs7151779	0.96	0.0293	promoter flanking region	ENSR00000424193	EXOC3L4	6/18 (A549, GM12878, H1ESC, HeLa-S3, HepG2, K562)
14q32.32	rs61418148	0.98	0.0434	promoter flanking region	ENSR00000424193	EXOC3L4	6/18 (A549, GM12878, H1ESC, HeLa-S3, HepG2, K562)
14q32.32	rs11624282	1	0.1418	promoter flanking region	ENSR00000424193	EXOC3L4	6/18 (A549, GM12878, H1ESC, HeLa-S3, HepG2, K562)
14q32.32	rs10131298	0.99	0.0543	TF binding site	ENSR00000181898	EXOC3L4	1/9 (H1ESC)
14q32.32	rs72706640	0.97	0.0354	CTCF binding site	ENSR00001625433	EXOC3L4	1/18 (Osteobl)
14q32.32	rs7150997	0.98	0.0431	CTCF binding site	ENSR00000100071	EXOC3L4	14/18 (DND-41, GM12878, HMEC, HSMM, HSMMtube, HUVEC, HeLa-S3, HepG2, K562, NH-A, NHDF-AD, NHEK, NHLF, Osteobl)
14q32.32	rs7150997	0.98	0.0431	promoter flanking region	ENSR00001625435	EXOC3L4	6/18 (A549, GM12878, HSMM, HSMMtube, HeLa-S3, HepG2)
14q32.32	rs944002	0.96	0.0294	promoter flanking region	ENSR00001625435	EXOC3L4	6/18 (A549, GM12878, HSMM, HSMMtube, HeLa-S3, HepG2)
16p13.13	rs11865121	0.93	0.0331	enhancer	ENSR00000270678	CLEC16A	4/18 (HSMMtube, NHDF-AD, NHLF, Osteobl)
16p13.13	rs7198621	0.93	0.0331	enhancer	ENSR00001631678	CLEC16A	5/18 (DND-41, H1ESC, NHDF-AD, NHLF, Osteobl)
16p13.13	rs7204643	0.93	0.0331	enhancer	ENSR00001631678	CLEC16A	5/18 (DND-41, H1ESC, NHDF-AD, NHLF, Osteobl)
16p13.13	rs12925642	0.94	0.04	promoter flanking region	ENSR00001503532	CLEC16A	8/18 (GM12878, HSMM, HSMMtube, IMR90, NH-A, NHDF-AD, NHLF, Osteobl)
16p13.13	rs2058531	0.94	0.0363	promoter flanking region	ENSR00001503532	CLEC16A	8/18 (GM12878, HSMM, HSMMtube, IMR90, NH-A, NHDF-AD, NHLF, Osteobl)
16p13.13	rs9652582	0.93	0.0333	promoter flanking region	ENSR00001503532	CLEC16A	8/18 (GM12878, HSMM, HSMMtube, IMR90, NH-A, NHDF-AD, NHLF, Osteobl)
16p13.13	rs2041670	0.93	0.0333	promoter flanking region	ENSR00001503532	CLEC16A	8/18 (GM12878, HSMM, HSMMtube, IMR90, NH-A, NHDF-AD, NHLF, Osteobl)
16p13.13	rs12708715	0.93	0.0333	promoter flanking region	ENSR00001503533	CLEC16A	8/18 (HSMM, HSMMtube, IMR90, K562, NH-A, NHDF-AD, NHLF, Osteobl)
16p13.13	rs12924729	Index	0.2184	promoter flanking region	ENSR00000148054	CLEC16A	8/18 (DND-41, GM12878, HMEC, IMR90, K562, NH-A, NHEK, NHLF)
16p13.13	rs12919083	0.95	0.0491	promoter flanking region	ENSR00000148054	CLEC16A	8/18 (DND-41, GM12878, HMEC, IMR90, K562, NH-A, NHEK, NHLF)
17q12	rs2941522	0.93	0.0365	promoter	ENSR00001345775	IKZF3	14/18 (A549, DND-41, GM12878, HMEC, HSMM, HSMMtube, HeLa-S3, HepG2, IMR90, K562, Monocytes-CD14+, NHDF-AD, NHLF, Osteobl)
22q13.1	rs9611155	0.97	0.1448	CTCF binding site	ENSR00000618399	SYNGR1	17/18 (A549, DND-41, GM12878, H1ESC, HMEC, HSMM, HSMMtube, HUVEC, HeLa-S3, HepG2, K562, Monocytes-CD14+, NH-A, NHDF-AD, NHEK, NHLF, Osteobl)
Candidate variants located in regulatory features at PBC risk loci confirmed in the current study. Regulatory variants were identified using the Ensembl Variant Effect Prediction (VEP) web tool (http://www.ensembl.org/Homo_sapiens/Tools/VEP). ‘Gene’ refers to the gene located closest to the regulatory feature. ‘Active in’ refers to the ENCODE cell lines in which the regulatory feature is active. …
