# Supplementary material for: International genome-wide meta-analysis identifies new primary biliary cirrhosis risk loci and targetable pathogenic pathways
Source: Nat Commun. 2015 Sep 22;6:8019. doi: 10.1038/ncomms9019 (PMC4580981; doi:10.1038/ncomms9019)
Supplement: Supplementary Data 4 — Methylation quantitative trait loci (mQTLs) at PBC risk loci [file ncomms9019-s5.xlsx]

## Sheet: Supplementary Data 4
Supplementary Data 4: Methylation quantitative trait loci (mQTLs) at PBC risk loci
Locus	SNP	A1	f(A1)	LD (r2)	PICS	Probe	beta	P	Gene
01p31.3	rs6679356	T	0.832	Index	0.8825	cg24364144	0.018	1.9e-13	SERBP1
01q31.3	rs2477077	T	0.214	0.91	0.0306	cg06671340	-0.013	2.48e-07	DENND1B
01q31.3	rs2488397	G	0.786	0.97	0.0845	cg06671340	0.013	9.85e-08	DENND1B
01q31.3	rs2488398	G	0.786	0.97	0.0845	cg06671340	0.013	9.79e-08	DENND1B
01q31.3	rs16841904	T	0.213	0.97	0.0845	cg06671340	-0.013	9.66e-08	DENND1B
01q31.3	rs2488401	T	0.197	0.97	0.0845	cg06671340	-0.014	4.98e-08	DENND1B
01q31.3	rs16841912	G	0.787	0.97	0.0721	cg06671340	0.013	9.43e-08	DENND1B
02p23.1	rs4951984	T	0.766	1	0.3125	cg20495819	-0.018	6.67e-11	NA
02p23.1	rs4952108	T	0.187	Index	0.3125	cg20495819	0.019	1.82e-12	NA
02p23.1	rs4951985	T	0.759	0.88	0.0481	cg20495819	-0.021	1.52e-15	NA
02q12.1	rs12712133	G	0.545	1	0.94	cg16386158	0.005	0.000276	IL1RL1
02q32.3	rs10931468	C	0.867	0.97	0.0337	cg17118478	0.019	1.3e-12	NAB1
02q32.3	rs3771317	T	0.869	Index	0.1144	cg17118478	0.019	1.37e-12	NAB1
02q32.3	rs4853515	C	0.131	1	0.1144	cg17118478	-0.019	1.39e-12	NAB1
03p24.3	rs2881771	T	0.358	0.93	0.0569	cg02356435	-0.035	1.18e-20	PLCL2
03p24.3	rs1372072	G	0.643	Index	0.2239	cg02356435	0.034	6.86e-20	PLCL2
03p24.3	rs9872237	T	0.357	0.93	0.0569	cg02356435	-0.035	1.53e-20	PLCL2
03p24.3	rs4685403	T	0.338	0.93	0.0569	cg02356435	-0.035	3.22e-20	PLCL2
03p24.3	rs11928330	T	0.357	0.93	0.0569	cg02356435	-0.035	2.05e-20	PLCL2
03p24.3	rs9882937	T	0.357	0.91	0.0451	cg02356435	-0.035	1.95e-20	PLCL2
03p24.3	rs983545	G	0.662	0.91	0.0451	cg02356435	0.035	3.19e-20	PLCL2
03p24.3	rs9876137	G	0.358	0.92	0.0542	cg02356435	-0.034	6.86e-20	PLCL2
03q13.33	rs2293370	G	0.817	Index	0.1819	cg20696605	0.026	4.71e-12	KTELC1
03q13.33	rs2293370	G	0.817	Index	0.1819	cg12184221	0.021	8.47e-11	TMEM39A
03q13.33	rs1131265	G	0.817	0.99	0.0936	cg20696605	0.026	6.34e-12	KTELC1
03q13.33	rs1131265	G	0.817	0.99	0.0936	cg12184221	0.021	8.06e-11	TMEM39A
03q25.33	rs564799	T	0.407	0.97	0.0301	cg15442746	-0.005	0.00028	IL12A
03q25.33	rs564976	G	0.594	0.97	0.0301	cg15442746	0.005	0.000294	IL12A
03q25.33	rs485789	T	0.423	0.97	0.0352	cg15442746	-0.005	0.000219	IL12A
03q25.33	rs485499	T	0.578	Index	0.157	cg15442746	0.005	0.000324	IL12A
05p13.2	rs696734	T	0.276	0.99	0.0634	cg13894535	-0.025	2.91e-15	CAPSL
05p13.2	rs700172	T	0.725	1	0.1	cg13894535	0.025	2.98e-15	CAPSL
05p13.2	rs860413	C	0.274	Index	0.1	cg13894535	-0.025	3.16e-15	CAPSL
05p13.2	rs13172042	G	0.73	0.96	0.0284	cg13894535	0.025	2.5e-15	CAPSL
05p13.2	rs13172042	G	0.73	0.96	0.0284	cg17210837	0.011	0.000675	UGT3A1
05q21.1	rs12187443	T	0.694	0.96	0.0427	cg05225461	-0.035	1.52e-19	C5orf30
05q21.1	rs35805	G	0.699	0.94	0.034	cg05225461	-0.036	3.54e-20	C5orf30
05q21.1	rs524571	T	0.695	0.99	0.0831	cg05225461	-0.036	2.93e-20	C5orf30
05q21.1	rs616093	T	0.314	0.94	0.0324	cg05225461	0.036	9.11e-20	C5orf30
05q21.1	rs526231	T	0.312	Index	0.1221	cg05225461	0.036	4.5e-20	C5orf30
05q21.1	rs528092	T	0.694	1	0.1221	cg05225461	-0.036	3.03e-20	C5orf30
07q32.1	rs10488631	T	0.878	Index	0.2246	cg26616347	-0.036	8.77e-20	IRF5
07q32.1	rs10488631	T	0.878	Index	0.2246	cg05293881	-0.01	0.00059	KCP
11q13.1	rs1199046	T	0.38	0.94	0.0468	cg05075833	0.002	1.2e-06	BAD
11q13.1	rs1199046	T	0.38	0.94	0.0468	cg00022866	0.013	6.04e-14	CCDC88B
11q13.1	rs1199046	T	0.38	0.94	0.0468	cg02705752	-0.008	1.37e-10	MIR1237;RPS6KA4
11q13.1	rs1199046	T	0.38	0.94	0.0468	cg04317338	-0.001	7.23e-05	PLCB3
11q23.3	rs4936444	T	0.192	0.99	0.1181	cg24766553	-0.011	0.000371	FOXR1
11q23.3	rs6421571	T	0.19	Index	0.2162	cg24766553	-0.01	0.000455	FOXR1
12p13.31	rs1800693	T	0.602	Index	0.5067	cg19774351	-0.012	8.61e-12	PLEKHG6
12p13.31	rs1800693	T	0.602	Index	0.5067	cg10589094	0.025	1.77e-43	TNFRSF1A
12p13.31	rs1860545	G	0.609	0.92	0.1037	cg19774351	-0.012	1.03e-11	PLEKHG6
12p13.31	rs1860545	G	0.609	0.92	0.1037	cg10589094	0.026	1.24e-44	TNFRSF1A
12p13.31	rs4149581	G	0.391	0.88	0.0625	cg19774351	0.012	8.98e-12	PLEKHG6
12p13.31	rs4149581	G	0.391	0.88	0.0625	cg10589094	-0.026	1.55e-44	TNFRSF1A
12p13.31	rs4149580	G	0.609	0.88	0.0625	cg19774351	-0.012	8.94e-12	PLEKHG6
12p13.31	rs4149580	G	0.609	0.88	0.0625	cg10589094	0.026	1.55e-44	TNFRSF1A
12p13.31	rs4149576	T	0.41	0.82	0.0345	cg19774351	0.013	6.92e-13	PLEKHG6
12p13.31	rs4149576	T	0.41	0.82	0.0345	cg10589094	-0.026	4.86e-47	TNFRSF1A
12q24.12	rs11065987	G	0.41	Index	0.6563	cg07932199	-0.006	2.93e-05	ATXN2
13q14.3	rs9591325	T	0.926	Index	0.4285	cg00843117	0.007	0.000332	NA
13q14.3	rs9596268	G	0.926	0.95	0.111	cg00843117	0.007	0.000344	NA
13q14.3	rs9596270	T	0.927	0.95	0.111	cg00843117	0.007	0.000328	NA
14q24.1	rs7148416	T	0.291	0.94	0.038	cg10246976	-0.004	1.32e-05	RAD51L1
14q24.1	rs3784099	G	0.716	0.98	0.0712	cg10246976	0.003	1.92e-05	RAD51L1
14q24.1	rs8008961	T	0.274	0.97	0.0575	cg10246976	-0.004	1.26e-05	RAD51L1
14q24.1	rs2208397	T	0.279	0.97	0.0575	cg10246976	-0.003	2.2e-05	RAD51L1
14q24.1	rs911263	T	0.719	Index	0.1432	cg10246976	0.003	1.82e-05	RAD51L1
14q32.32	rs2297067	T	0.227	Index	0.1418	cg10409043	0.028	4.5e-31	C14orf73
14q32.32	rs10131298	T	0.787	0.99	0.0543	cg10409043	-0.029	5.9e-27	C14orf73
14q32.32	rs944002	G	0.241	0.96	0.0294	cg10409043	0.028	5.99e-30	C14orf73
16p13.13	rs7200940	G	0.336	0.94	0.0364	cg16712468	-0.007	1.39e-06	CLEC16A
16p13.13	rs11860603	T	0.666	0.93	0.0302	cg16712468	0.007	4.59e-07	CLEC16A
16p13.13	rs11865121	C	0.669	0.93	0.0331	cg16712468	0.007	3.61e-07	CLEC16A
16p13.13	rs7198621	G	0.332	0.93	0.0331	cg16712468	-0.007	4.96e-07	CLEC16A
16p13.13	rs12925642	G	0.332	0.94	0.04	cg16712468	-0.007	7.59e-07	CLEC16A
16p13.13	rs9652582	G	0.671	0.93	0.0333	cg16712468	0.007	6.62e-07	CLEC16A
16p13.13	rs2041670	G	0.669	0.93	0.0333	cg16712468	0.007	4.96e-07	CLEC16A
16p13.13	rs9888908	C	0.67	0.95	0.0442	cg16712468	0.007	4.71e-07	CLEC16A
16p13.13	rs12924729	G	0.664	Index	0.2184	cg16712468	0.007	2.88e-06	CLEC16A
16p13.13	rs12919083	C	0.345	0.95	0.0491	cg16712468	-0.007	8.99e-07	CLEC16A
16p13.13	rs12928537	G	0.671	0.94	0.0401	cg16712468	0.007	3.95e-07	CLEC16A
17q12	rs907091	T	0.484	0.96	0.0585	cg16557858	0.023	1.14e-13	ERBB2
17q12	rs907091	T	0.484	0.96	0.0585	cg03684977	0.007	1.97e-05	GRB7
17q12	rs907091	T	0.484	0.96	0.0585	cg13432737	0.008	4.95e-09	IKZF3
17q12	rs907091	T	0.484	0.96	0.0585	cg24049451	0.004	0.00014	PNMT
17q12	rs9303277	T	0.518	Index	0.1831	cg16557858	-0.023	2.46e-13	ERBB2
17q12	rs9303277	T	0.518	Index	0.1831	cg03684977	-0.007	1.44e-05	GRB7
17q12	rs9303277	T	0.518	Index	0.1831	cg16822095	-0.009	9.11e-13	GSDMB
17q12	rs9303277	T	0.518	Index	0.1831	cg13432737	-0.008	1.02e-08	IKZF3
17q12	rs9303277	T	0.518	Index	0.1831	cg11212589	0.029	4.31e-18	ZPBP2
19q13.3	rs3745516	G	0.773	Index	0.2795	cg17071417	-0.014	6.08e-05	MYBPC2
22q13.1	rs909685	T	0.667	1	0.4101	cg17194270	0.011	1.59e-06	SYNGR1
Candidate variants at PBC risk loci that are methylation quantitative trait loci (mQTLs) in adipose tissue. The mQTLs were identified using the programme, Genevar (GENe Expression VARiation) (https://www.sanger.ac.uk/resources/software/genevar/) and the MuTHER resource, which consists of methylation data for adipose tissue collected from 856 healthy female twins.7 ‘PICS’ refers to the likelihood …
