# Supplementary material for: International genome-wide meta-analysis identifies new primary biliary cirrhosis risk loci and targetable pathogenic pathways
Source: Nat Commun. 2015 Sep 22;6:8019. doi: 10.1038/ncomms9019 (PMC4580981; doi:10.1038/ncomms9019)
Supplement: Supplementary Data 5 — Expression quantitative trait loci (eQTLs) at PBC risk loci [file ncomms9019-s6.xlsx]

## Sheet: Supplementary Data 5
Supplementary Data 5: Expression quantitative trait loci (eQTLs) at PBC risk loci
Locus	SNP	LD (r2)	PICS	Gene	Score	Tissue	Source (sample size)
2q36.3	rs4973341	Index	0.1656	CCL20	4.96	Lymphoblastoid cells	Grundberg et al., 2012 (N = 856)
2q36.3	rs7593478	1	0.1656	CCL20	4.78	Lymphoblastoid cells	Grundberg et al., 2012 (N = 856)
2q36.3	rs11686438	1	0.1656	CCL20	4.78	Lymphoblastoid cells	Grundberg et al., 2012 (N = 856)
3p24.3	rs2881771	0.93	0.0569	PLCL2	6.54	Adipose tissue	Grundberg et al., 2012 (N = 856)
3p24.3	rs1372072	Index	0.2239	PLCL2	6.53	Adipose tissue	Grundberg et al., 2012 (N = 856)
3p24.3	rs9872237	0.93	0.0569	PLCL2	6.44	Adipose tissue	Grundberg et al., 2012 (N = 856)
3p24.3	rs4685403	0.93	0.0569	PLCL2	6.59	Adipose tissue	Grundberg et al., 2012 (N = 856)
3p24.3	rs11928330	0.93	0.0569	PLCL2	5.73	Monocytes	Zeller et al., 2010 (N = 1,490)
3p24.3	rs11928330	0.93	0.0569	PLCL2	6.35	Adipose tissue	Grundberg et al., 2012 (N = 856)
3p24.3	rs11928414	0.93	0.0569	PLCL2	5.9	Monocytes	Zeller et al., 2010 (N = 1,490)
3p24.3	rs9882937	0.91	0.0451	PLCL2	6.34	Adipose tissue	Grundberg et al., 2012 (N = 856)
3p24.3	rs983545	0.91	0.0451	PLCL2	6.59	Adipose tissue	Grundberg et al., 2012 (N = 856)
3p24.3	rs9876137	0.92	0.0542	PLCL2	6.53	Adipose tissue	Grundberg et al., 2012 (N = 856)
3q25.33	rs564799	0.97	0.0301	IL12A	12.31	Lymphoblastoid cells	Grundberg et al., 2012 (N = 856)
3q25.33	rs564976	0.97	0.0301	IL12A	12.36	Lymphoblastoid cells	Grundberg et al., 2012 (N = 856)
3q25.33	rs485789	0.97	0.0352	IL12A	12.03	Lymphoblastoid cells	Grundberg et al., 2012 (N = 856)
3q25.33	rs485499	Index	0.157	IL12A	12.09	Lymphoblastoid cells	Grundberg et al., 2012 (N = 856)
4p16.3	rs3733349	0.93	0.0753	DGKQ	93.76	Lymphoblastoid cells	Mangravite et al., 2013 (N = 480)
4p16.3	rs4690196	0.93	0.0753	DGKQ	76.67	Lymphoblastoid cells	Mangravite et al., 2013 (N = 480)
4p16.3	rs1377586	0.93	0.0753	DGKQ	105.4	Lymphoblastoid cells	Mangravite et al., 2013 (N = 480)
4p16.3	rs13101828	1	0.2556	DGKQ	87.74	Lymphoblastoid cells	Mangravite et al., 2013 (N = 480)
4p16.3	rs11724804	Index	0.3924	DGKQ	8.23	Lymphoblastoid cells	Dimas et al., 2009 (N = 75)
4p16.3	rs11724804	Index	0.3924	DGKQ	96.5	Lymphoblastoid cells	Mangravite et al., 2013 (N = 480)
4p16.3	rs11724804	Index	0.3924	DGKQ	5.08	Lymphoblastoid cells	Montgomery et al., 2010 (N = 60)
4p16.3	rs11724804	Index	0.3924	CTBP1	3.12	Skin	Grundberg et al., 2012 (N = 856)
4p16.3	rs11724804	Index	0.3924	CRIPAK	5.19	Lymphoblastoid cells	Grundberg et al., 2012 (N = 856)
4p16.3	rs4690229	0.87	0.0333	DGKQ	105.76	Lymphoblastoid cells	Mangravite et al., 2013 (N = 480)
4q24	rs1054037	Index	0.0174	MANBA	52.94	Lymphoblastoid cells	Mangravite et al., 2013 (N = 480)
4q24	rs1054037	Index	0.0174	MANBA	18.01	Lymphoblastoid cells	Grundberg et al., 2012 (N = 856)
4q24	rs1054037	Index	0.0174	MANBA	11.85	Adipose tissue	Grundberg et al., 2012 (N = 856)
4q24	rs1054037	Index	0.0174	CISD2	10.26	Lymphoblastoid cells	Grundberg et al., 2012 (N = 856)
4q24	rs1054037	Index	0.0174	CISD2	3.8	Skin	Grundberg et al., 2012 (N = 856)
5q21.1	rs12187443	0.96	0.0427	PAM	5.62	Lymphoblastoid cells	Grundberg et al., 2012 (N = 856)
5q21.1	rs12187443	0.96	0.0427	C5orf30	3.49	Lymphoblastoid cells	Grundberg et al., 2012 (N = 856)
5q21.1	rs12187443	0.96	0.0427	C5orf30	3.12	Adipose tissue	Grundberg et al., 2012 (N = 856)
5q21.1	rs35805	0.94	0.034	PAM	5.77	Lymphoblastoid cells	Grundberg et al., 2012 (N = 856)
5q21.1	rs35805	0.94	0.034	C5orf30	3.5	Lymphoblastoid cells	Grundberg et al., 2012 (N = 856)
5q21.1	rs35805	0.94	0.034	C5orf30	3.26	Adipose tissue	Grundberg et al., 2012 (N = 856)
5q21.1	rs524571	0.99	0.0831	PAM	5.69	Lymphoblastoid cells	Grundberg et al., 2012 (N = 856)
5q21.1	rs524571	0.99	0.0831	C5orf30	3.45	Lymphoblastoid cells	Grundberg et al., 2012 (N = 856)
5q21.1	rs524571	0.99	0.0831	C5orf30	3.1	Adipose tissue	Grundberg et al., 2012 (N = 856)
5q21.1	rs616093	0.94	0.0324	PAM	5.58	Lymphoblastoid cells	Grundberg et al., 2012 (N = 856)
5q21.1	rs616093	0.94	0.0324	C5orf30	4.26	Lymphoblastoid cells	Grundberg et al., 2012 (N = 856)
5q21.1	rs616093	0.94	0.0324	C5orf30	3.44	Adipose tissue	Grundberg et al., 2012 (N = 856)
5q21.1	rs526231	Index	0.1221	PAM	5.7	Lymphoblastoid cells	Grundberg et al., 2012 (N = 856)
5q21.1	rs526231	Index	0.1221	C5orf30	3.01	Adipose tissue	Grundberg et al., 2012 (N = 856)
5q21.1	rs528092	1	0.1221	PAM	5.64	Lymphoblastoid cells	Grundberg et al., 2012 (N = 856)
5q21.1	rs528092	1	0.1221	C5orf30	3.46	Lymphoblastoid cells	Grundberg et al., 2012 (N = 856)
5q21.1	rs528092	1	0.1221	C5orf30	3.09	Adipose tissue	Grundberg et al., 2012 (N = 856)
7q32.1	rs10488631	Index	0.2246	IRF5	3.98	Skin	Grundberg et al., 2012 (N = 856)
7q32.1	rs10488631	Index	0.2246	IRF5	3.9	Lymphoblastoid cells	Grundberg et al., 2012 (N = 856)
7q32.1	rs10488631	Index	0.2246	IRF5	3.7	Adipose tissue	Grundberg et al., 2012 (N = 856)
11q13.1	rs11601860	0.9	0.0304	CCDC88B	39.16	Lymphoblastoid cells	Mangravite et al., 2013 (N = 480)
11q13.1	rs574835	0.91	0.0342	CCDC88B	40.65	Lymphoblastoid cells	Mangravite et al., 2013 (N = 480)
11q13.1	rs479552	0.89	0.0285	CCDC88B	40.46	Lymphoblastoid cells	Mangravite et al., 2013 (N = 480)
11q13.1	rs510372	Index	0.1915	CCDC88B	41.76	Lymphoblastoid cells	Mangravite et al., 2013 (N = 480)
11q13.1	rs1199046	0.94	0.0468	CCDC88B	10.35	Lymphoblastoid cells	Veyrieras et al., 2008 (N = 210)
11q13.1	rs1199046	0.94	0.0468	CCDC88B	30	Lymphoblastoid cells	Grundberg et al., 2012 (N = 856)
11q13.1	rs1199046	0.94	0.0468	CCDC88B	8.65	Skin	Grundberg et al., 2012 (N = 856)
11q13.1	rs1199046	0.94	0.0468	CCDC88B	4.81	Adipose tissue	Grundberg et al., 2012 (N = 856)
11q13.1	rs1199047	0.9	0.0321	CCDC88B	42.12	Lymphoblastoid cells	Mangravite et al., 2013 (N = 480)
12q24.12	rs11065987	Index	0.6563	ALDH2	4.17	Skin	Grundberg et al., 2012 (N = 856)
12q24.12	rs11065987	Index	0.6563	TRAFD1	3.26	Skin	Grundberg et al., 2012 (N = 856)
16p13.13	rs7204643	0.93	0.0331	DEXI	25.08	Monocytes	Zeller et al., 2010 (N = 1,490)
16p13.13	rs7204643	0.93	0.0331	LOC642755	18.65	Monocytes	Zeller et al., 2010 (N = 1,490)
16p13.13	rs12925642	0.94	0.04	DEXI	25.36	Monocytes	Zeller et al., 2010 (N = 1,490)
16p13.13	rs12925642	0.94	0.04	LOC642755	19.42	Monocytes	Zeller et al., 2010 (N = 1,490)
16p13.13	rs12924729	Index	0.2184	DEXI	25.77	Monocytes	Zeller et al., 2010 (N = 1,490)
16p13.13	rs12924729	Index	0.2184	LOC642755	19.89	Monocytes	Zeller et al., 2010 (N = 1,490)
16p13.13	rs12919083	0.95	0.0491	DEXI	25.31	Monocytes	Zeller et al., 2010 (N = 1,490)
16p13.13	rs12919083	0.95	0.0491	LOC642755	19.25	Monocytes	Zeller et al., 2010 (N = 1,490)
17q12	rs9747973	0.94	0.0422	GSDML	33.69	Lymphoblastoid cells	Mangravite et al., 2013 (N = 480)
17q12	rs9747973	0.94	0.0422	IKZF3	58.85	Lymphoblastoid cells	Mangravite et al., 2013 (N = 480)
17q12	rs9747973	0.94	0.0422	ORMDL3	58.19	Lymphoblastoid cells	Mangravite et al., 2013 (N = 480)
17q12	rs2941522	0.93	0.0365	IKZF3	42.6	Lymphoblastoid cells	Mangravite et al., 2013 (N = 480)
17q12	rs2941522	0.93	0.0365	ORMDL3	51.6	Lymphoblastoid cells	Mangravite et al., 2013 (N = 480)
17q12	rs907091	0.96	0.0585	GSDML	35.93	Lymphoblastoid cells	Mangravite et al., 2013 (N = 480)
17q12	rs907091	0.96	0.0585	IKZF3	62.12	Lymphoblastoid cells	Mangravite et al., 2013 (N = 480)
17q12	rs907091	0.96	0.0585	IKZF3	3.65	Monocytes	Zeller et al., 2010 (N = 1,490)
17q12	rs907091	0.96	0.0585	ORMDL3	61.15	Lymphoblastoid cells	Mangravite et al., 2013 (N = 480)
17q12	rs907091	0.96	0.0585	ORMDL3	30.75	Lymphoblastoid cells	Grundberg et al., 2012 (N = 856)
17q12	rs907091	0.96	0.0585	ORMDL3	4.91	Lymphoblastoid cells	Montgomery et al., 2010 (N = 60)
17q12	rs907091	0.96	0.0585	ORMDL3	5.07	Adipose tissue	Grundberg et al., 2012 (N = 856)
17q12	rs907091	0.96	0.0585	KRT222P	4.02	Lymphoblastoid cells	Montgomery et al., 2010 (N = 60)
17q12	rs907091	0.96	0.0585	MED24	3.58	Lymphoblastoid cells	Montgomery et al., 2010 (N = 60)
17q12	rs907091	0.96	0.0585	ZPBP2	16.21	Lymphoblastoid cells	Grundberg et al., 2012 (N = 856)
17q12	rs907091	0.96	0.0585	GSDMA	8.34	Adipose tissue	Grundberg et al., 2012 (N = 856)
17q12	rs907091	0.96	0.0585	GSDMA	4.85	Skin	Grundberg et al., 2012 (N = 856)
17q12	rs907091	0.96	0.0585	PSMD3	3.43	Lymphoblastoid cells	Grundberg et al., 2012 (N = 856)
17q12	rs907091	0.96	0.0585	CSF3	3.07	Adipose tissue	Grundberg et al., 2012 (N = 856)
17q12	rs907091	0.96	0.0585	GSDMB	13.51	Lymphoblastoid cells	Grundberg et al., 2012 (N = 856)
17q12	rs907091	0.96	0.0585	GSDMB	3.9	Skin	Grundberg et al., 2012 (N = 856)
17q12	rs907091	0.96	0.0585	PGAP3	7.03	Skin	Grundberg et al., 2012 (N = 856)
17q12	rs907091	0.96	0.0585	PGAP3	3.44	Adipose tissue	Grundberg et al., 2012 (N = 856)
17q12	rs2952140	0.98	0.0783	GSDML	35.69	Lymphoblastoid cells	Mangravite et al., 2013 (N = 480)
17q12	rs2952140	0.98	0.0783	IKZF3	57.95	Lymphoblastoid cells	Mangravite et al., 2013 (N = 480)
17q12	rs2952140	0.98	0.0783	ORMDL3	62.37	Lymphoblastoid cells	Mangravite et al., 2013 (N = 480)
17q12	rs2313430	0.98	0.088	GSDML	35.59	Lymphoblastoid cells	Mangravite et al., 2013 (N = 480)
17q12	rs2313430	0.98	0.088	IKZF3	57.08	Lymphoblastoid cells	Mangravite et al., 2013 (N = 480)
17q12	rs2313430	0.98	0.088	ORMDL3	62.43	Lymphoblastoid cells	Mangravite et al., 2013 (N = 480)
17q12	rs2313430	0.98	0.088	ORMDL3	9.48	Lymphoblastoid cells	Veyrieras et al., 2008 (N = 210)
17q12	rs9303277	Index	0.1831	GSDML	35.86	Lymphoblastoid cells	Mangravite et al., 2013 (N = 480)
17q12	rs9303277	Index	0.1831	IKZF3	57.02	Lymphoblastoid cells	Mangravite et al., 2013 (N = 480)
17q12	rs9303277	Index	0.1831	IKZF3	3.28	Monocytes	Zeller et al., 2010 (N = 1,490)
17q12	rs9303277	Index	0.1831	ORMDL3	60.86	Lymphoblastoid cells	Mangravite et al., 2013 (N = 480)
17q12	rs9303277	Index	0.1831	ORMDL3	9.01	Lymphoblastoid cells	Dimas et al., 2009 (N = 75)
17q12	rs9303277	Index	0.1831	ORMDL3	9.82	Lymphoblastoid cells	Veyrieras et al., 2008 (N = 210)
17q12	rs9303277	Index	0.1831	ORMDL3	5.42	Lymphoblastoid cells	Montgomery et al., 2010 (N = 60)
17q12	rs9303277	Index	0.1831	ORMDL3	30.58	Lymphoblastoid cells	Grundberg et al., 2012 (N = 856)
17q12	rs9303277	Index	0.1831	ORMDL3	5.59	Adipose tissue	Grundberg et al., 2012 (N = 856)
17q12	rs9303277	Index	0.1831	KRT222P	4.31	Lymphoblastoid cells	Montgomery et al., 2010 (N = 60)
17q12	rs9303277	Index	0.1831	MED24	3.68	Lymphoblastoid cells	Montgomery et al., 2010 (N = 60)
17q12	rs9303277	Index	0.1831	ZPBP2	15.75	Lymphoblastoid cells	Grundberg et al., 2012 (N = 856)
17q12	rs9303277	Index	0.1831	GSDMA	8.34	Adipose tissue	Grundberg et al., 2012 (N = 856)
17q12	rs9303277	Index	0.1831	GSDMA	4.84	Skin	Grundberg et al., 2012 (N = 856)
17q12	rs9303277	Index	0.1831	PSMD3	3.35	Lymphoblastoid cells	Grundberg et al., 2012 (N = 856)
17q12	rs9303277	Index	0.1831	CSF3	3.04	Adipose tissue	Grundberg et al., 2012 (N = 856)
17q12	rs9303277	Index	0.1831	GSDMB	13.47	Lymphoblastoid cells	Grundberg et al., 2012 (N = 856)
17q12	rs9303277	Index	0.1831	GSDMB	3.82	Skin	Grundberg et al., 2012 (N = 856)
17q12	rs9303277	Index	0.1831	PGAP3	6.78	Skin	Grundberg et al., 2012 (N = 856)
17q12	rs9303277	Index	0.1831	PGAP3	3.45	Adipose tissue	Grundberg et al., 2012 (N = 856)
22q13.1	rs909685	1	0.4101	SYNGR1	70.95	Lymphoblastoid cells	Mangravite et al., 2013 (N = 480)
22q13.1	rs909685	1	0.4101	SYNGR1	9.11	Lymphoblastoid cells	Stranger et al., 2007 (N = 210)
22q13.1	rs909685	1	0.4101	SYNGR1	78.85	Lymphoblastoid cells	Grundberg et al., 2012 (N = 856)
22q13.1	rs909685	1	0.4101	SYNGR1	3.52	Adipose tissue	Grundberg et al., 2012 (N = 856)
22q13.1	rs909685	1	0.4101	PDGFB	3.96	Lymphoblastoid cells	Grundberg et al., 2012 (N = 856)
22q13.1	rs2069235	Index	0.4101	SYNGR1	70.69	Lymphoblastoid cells	Mangravite et al., 2013 (N = 480)
22q13.1	rs2069235	Index	0.4101	SYNGR1	8.09	Lymphoblastoid cells	Pickrell et al., 2010 (N = 69)
22q13.1	rs2069235	Index	0.4101	SYNGR1	9.91	Lymphoblastoid cells	Montgomery et al., 2010 (N = 60)
Candidate variants at PBC risk loci that are expression quantitative trait loci (mQTLs) in different tissues, identified using the searchable eQTL browsers and databases, eqtl.uchicago.edu (http://eqtl.uchicago.edu/cgi-bin/gbrowse/eqtl/; seeQTL8 (http://www.bios.unc.edu/research/genomic_software/seeQTL/), and Genevar (GENe Expression VARiation) (https://www.sanger.ac.uk/resources/software/genevar…
