# Supplementary material for: International genome-wide meta-analysis identifies new primary biliary cirrhosis risk loci and targetable pathogenic pathways
Source: Nat Commun. 2015 Sep 22;6:8019. doi: 10.1038/ncomms9019 (PMC4580981; doi:10.1038/ncomms9019)
Supplement: Supplementary Data 6 — Enrichment of genomic annotations in FGWAS [file ncomms9019-s7.xlsx]

## Sheet: Supplementary Data 6
Supplementary Data 6: Enrichment of genomic annotations in FGWAS
Annotation Type	Annotation details/cell type	Source	ln(enrichment) parameter (95%CI)	P
Genome segmentation	Repressed (LCL)	Hoffman et al. (2013)	-4.14128 (<-20 - -2.66408)	1.71e-14
DNase-I hypersensitivity	CD20+ cells	Maurano et al. (2012)	3.89531 (3.05208 - 4.77074)	6.43e-13
DNase-I hypersensitivity	Lymophoblastoid cell line	Maurano et al. (2012)	3.82461 (3.02961 - 4.6226)	1.35e-12
DNase-I hypersensitivity	Lymophoblastoid cell line	Maurano et al. (2012)	3.90023 (3.06559 - 4.76584)	2.16e-12
DNase-I hypersensitivity	CD19+ cells	Maurano et al. (2012)	3.9199 (3.07374 - 4.77085)	6.71e-12
DNase-I hypersensitivity	CD3+ cells	Maurano et al. (2012)	4.00058 (3.1482 - 4.8319)	5.76e-11
DNase-I hypersensitivity	CD56+ cells	Maurano et al. (2012)	3.40409 (2.52571 - 4.3123)	2.93e-10
DNase-I hypersensitivity	Lymophoblastoid cell line	Maurano et al. (2012)	3.69946 (2.8243 - 4.57956)	4.19e-10
DNase-I hypersensitivity	Lymophoblastoid cell line	Maurano et al. (2012)	3.46484 (2.59936 - 4.33193)	8.44e-10
DNase-I hypersensitivity	Fetal thymus	Maurano et al. (2012)	3.33765 (2.45446 - 4.19542)	1.25e-08
DNase-I hypersensitivity	Th2 T cells	Maurano et al. (2012)	3.41481 (2.51481 - 4.2686)	1.54e-08
Genome segmentation	Enhancer (LCL)	Hoffman et al. (2013)	3.62401 (2.72566 - 4.4319)	3.37e-08
DNase-I hypersensitivity	Th2 T cells	Maurano et al. (2012)	3.17554 (2.28999 - 4.01553)	5.48e-08
DNase-I hypersensitivity	Fetal thymus	Maurano et al. (2012)	3.18608 (2.25763 - 4.13615)	5.49e-08
DNase-I hypersensitivity	Fetal spleen	Maurano et al. (2012)	3.16145 (2.24572 - 4.06061)	1.04e-07
DNase-I hypersensitivity	Th1 T cells	Maurano et al. (2012)	3.25631 (2.32831 - 4.11448)	1.07e-07
DNase-I hypersensitivity	CD4+ cells	Maurano et al. (2012)	3.40887 (2.46214 - 4.30466)	1.32e-07
DNase-I hypersensitivity	Fetal thymus	Maurano et al. (2012)	3.1382 (2.23711 - 3.98387)	1.66e-07
DNase-I hypersensitivity	Fetal thymus	Maurano et al. (2012)	3.15602 (2.2385 - 4.04548)	1.87e-07
DNase-I hypersensitivity	Fetal thymus	Maurano et al. (2012)	3.11039 (2.20315 - 3.96602)	1.96e-07
DNase-I hypersensitivity	Fetal thymus	Maurano et al. (2012)	3.0384 (2.13797 - 3.90773)	2.93e-07
DNase-I hypersensitivity	Th17 T cells	Maurano et al. (2012)	3.44446 (2.49504 - 4.28691)	4.11e-07
DNase-I hypersensitivity	Th1 T cells	Maurano et al. (2012)	3.59505 (2.61358 - 4.49051)	4.16e-07
Genome segmentation	Repressed (K562)	Hoffman et al. (2013)	-2.27195 (-3.35625 - -1.36126)	4.59e-07
DNase-I hypersensitivity	Lymphoblastoid cell line (GM12878)	ENCODE	3.40192 (2.4628 - 4.21468)	6.9e-07
DNase-I hypersensitivity	Fetal thymus	Maurano et al. (2012)	3.05218 (2.12187 - 3.91459)	8.5e-07
DNase-I hypersensitivity	Lymphoblastoid cell line (GM18507)	ENCODE	3.63775 (2.62237 - 4.48377)	9.57e-07
DNase-I hypersensitivity	Th1 T cells	ENCODE	3.33203 (2.38717 - 4.17643)	1.5e-06
DNase-I hypersensitivity	Fetal thymus	Maurano et al. (2012)	2.75934 (1.81067 - 3.64297)	3.56e-06
DNase-I hypersensitivity	Lymphoblastoid cell line (GM12891)	ENCODE	3.42735 (2.39525 - 4.27675)	5.2e-06
DNase-I hypersensitivity	Lymphoblastoid cell line (GM19238)	ENCODE	3.31497 (2.26218 - 4.19982)	5.26e-06
DNase-I hypersensitivity	CD8+ cells	Maurano et al. (2012)	3.1287 (2.113 - 4.0196)	6.47e-06
Gene	Non-synonymous	Ensembl/UCSC	2.19047 (1.17159 - 3.48639)	1.34e-05
DNase-I hypersensitivity	Lymphoblastoid cell line (GM19239)	ENCODE	3.43626 (2.32973 - 4.33057)	1.51e-05
DNase-I hypersensitivity	Fetal large intestine	Maurano et al. (2012)	2.60859 (1.64134 - 3.48082)	1.63e-05
DNase-I hypersensitivity	CD3+ cells	Maurano et al. (2012)	3.24577 (2.18031 - 4.16264)	1.87e-05
Genome segmentation	Weak enhancer (LCL)	Hoffman et al. (2013)	3.31222 (2.1306 - 4.23536)	2.09e-05
DNase-I hypersensitivity	Lymphoblastoid cell line (GM19240)	ENCODE	3.21699 (2.14759 - 4.09093)	3.27e-05
DNase-I hypersensitivity	Fetal thymus	Maurano et al. (2012)	2.9009 (1.84285 - 3.79369)	5.8e-05
DNase-I hypersensitivity	Fetal large intestine	Maurano et al. (2012)	2.5359 (1.5279 - 3.39106)	6e-05
DNase-I hypersensitivity	Fetal small intestine	Maurano et al. (2012)	2.44775 (1.41706 - 3.35133)	9.24e-05
DNase-I hypersensitivity	Fetal large intestine	Maurano et al. (2012)	2.55424 (1.47658 - 3.48582)	0.000115058
DNase-I hypersensitivity	CD34+ cells	Maurano et al. (2012)	2.58059 (1.50874 - 3.467)	0.000155699
DNase-I hypersensitivity	Fetal kidney	Maurano et al. (2012)	2.24437 (1.18271 - 3.18972)	0.000309171
DNase-I hypersensitivity	Promyelocytic leukaemia	Maurano et al. (2012)	2.49818 (1.37177 - 3.40558)	0.000454417
DNase-I hypersensitivity	Fetal small intestine	Maurano et al. (2012)	2.27209 (1.17525 - 3.18997)	0.000490353
DNase-I hypersensitivity	Promyelocytic leukaemia	Maurano et al. (2012)	2.30022 (1.17867 - 3.21016)	0.000630399
Genome segmentation	Repressed (HepG2)	Hoffman et al. (2013)	-1.49045 (-2.42425 - -0.596745)	0.001083
DNase-I hypersensitivity	Fetal renal pelvis	Maurano et al. (2012)	2.01409 (0.930323 - 2.94125)	0.0010877
DNase-I hypersensitivity	Fetal renal cortex	Maurano et al. (2012)	2.07628 (0.979084 - 2.99116)	0.00116314
DNase-I hypersensitivity	Fetal large intestine	Maurano et al. (2012)	2.40113 (1.23658 - 3.29022)	0.00119245
DNase-I hypersensitivity	Fetal renal pelvis	Maurano et al. (2012)	1.98784 (0.906548 - 2.87927)	0.00135211
Genome segmentation	TSS (LCL)	Hoffman et al. (2013)	2.84928 (1.50474 - 3.84889)	0.00140288
DNase-I hypersensitivity	Fetal small intestine	Maurano et al. (2012)	2.13156 (0.990325 - 3.05672)	0.00164026
DNase-I hypersensitivity	Fetal large intestine	Maurano et al. (2012)	2.27186 (1.05422 - 3.23181)	0.0017719
DNase-I hypersensitivity	Fetal small intestine	Maurano et al. (2012)	2.41674 (1.13994 - 3.3934)	0.00196067
DNase-I hypersensitivity	Fetal small intestine	Maurano et al. (2012)	2.14314 (0.937922 - 3.07425)	0.00226913
DNase-I hypersensitivity	B-cell leukaemia (CLL)	ENCODE	3.03415 (1.51925 - 4.05171)	0.00243341
DNase-I hypersensitivity	Fetal renal cortex	Maurano et al. (2012)	1.94633 (0.805792 - 2.87699)	0.00251177
DNase-I hypersensitivity	Fetal renal cortex	Maurano et al. (2012)	1.92196 (0.787654 - 2.85134)	0.00257292
DNase-I hypersensitivity	CD20+ cells	Maurano et al. (2012)	2.12076 (0.918671 - 3.05052)	0.0026998
DNase-I hypersensitivity	Myometrium	ENCODE	2.5935 (1.14341 - 3.60013)	0.00270571
DNase-I hypersensitivity	Fetal renal pelvis	Maurano et al. (2012)	1.89977 (0.737565 - 2.83439)	0.00345143
DNase-I hypersensitivity	K562 leukaemia cell line	Maurano et al. (2012)	2.18075 (0.921595 - 3.12949)	0.00350108
Genome segmentation	Repressed (ES cells)	Hoffman et al. (2013)	-1.44825 (-2.49101 - -0.440445)	0.00479812
DNase-I hypersensitivity	Fetal renal cortex	Maurano et al. (2012)	1.97656 (0.741305 - 2.94181)	0.00483004
DNase-I hypersensitivity	Ciliary epithelial cells	Maurano et al. (2012)	1.9467 (0.712399 - 2.88805)	0.00505963
DNase-I hypersensitivity	Fetal renal pelvis	Maurano et al. (2012)	2.07586 (0.796469 - 3.04487)	0.00509333
DNase-I hypersensitivity	Fetal small intestine	Maurano et al. (2012)	1.97507 (0.737993 - 2.9058)	0.00549766
DNase-I hypersensitivity	Fetal renal pelvis	Maurano et al. (2012)	1.95771 (0.668341 - 2.91327)	0.00671374
DNase-I hypersensitivity	Fetal muscle	Maurano et al. (2012)	1.58732 (0.481041 - 2.50789)	0.007098
DNase-I hypersensitivity	Fetal renal cortex	Maurano et al. (2012)	1.73233 (0.539845 - 2.67146)	0.00751314
DNase-I hypersensitivity	Lymphoblastoid cell line (GM12892)	ENCODE	2.68332 (1.00146 - 3.74246)	0.0083913
DNase-I hypersensitivity	Fetal small intestine	Maurano et al. (2012)	1.96408 (0.657509 - 2.91269)	0.0085715
DNase-I hypersensitivity	Naive T cell	ENCODE	2.51801 (0.891248 - 3.54333)	0.00961969
Genomic annotations showing enrichment (P<0.01) of GWMA association signals according to FGWAS16. Annotation information used by FGWAS (corresponding to 450 genomic annotations of various types) was derived from a variety of sources including Maurano et al. (2012)17, Thurman et al. (2012)18 and Hoffman et al. (2013)19 (see Appendix of Pickrell (2014)16 for details).
