# Supplementary material for: International genome-wide meta-analysis identifies new primary biliary cirrhosis risk loci and targetable pathogenic pathways
Source: Nat Commun. 2015 Sep 22;6:8019. doi: 10.1038/ncomms9019 (PMC4580981; doi:10.1038/ncomms9019)
Supplement: Supplementary Data 7 — Jaccard Index and Specificity Score of drugs for PBC-associated gene sets [file ncomms9019-s8.xlsx]

## Sheet: Supplementary Data 7
Supplementary Data 7: Jaccard Index and Specificity Score of drugs for PBC-associated gene sets*
Drugs	JAK-STAT Jaccard	JAK-STAT Specificity	IL-12 and Stat4 Jaccard	IL-12 and Stat4 Specificity	IL-27 Jaccard	IL-27 Specificity	Cytokine-Cytokine Jaccard	Cytokine-Cytokine Specificity	Th1 Th2 Differentiation Jaccard	Th1 Th2 Differentiation Specificity	Combined Pathways Jaccard	Combined Pathways Specificity
AXITINIB	0	0	0	0	0	0	0.0258303	1	0	0	0.0201149	1
PAZOPANIB	0	0	0	0	0	0	0.0221402	1	0	0	0.0172414	1
VATALANIB	0	0	0	0	0	0	0.0184502	1	0	0	0.0143678	1
CEDIRANIB	0	0	0	0	0	0	0.0184502	1	0	0	0.0143678	1
X-82	0	0	0	0	0	0	0.0184502	1	0	0	0.0143678	1
TELATINIB	0	0	0	0	0	0	0.0147601	1	0	0	0.0114943	1
LINIFANIB	0	0	0	0	0	0	0.0147601	1	0	0	0.0114943	1
TANDUTINIB	0	0	0	0	0	0	0.0147601	1	0	0	0.0114943	1
SUNITINIB MALATE	0	0	0	0	0	0	0.0110701	1	0	0	0.00862069	1
XL820	0	0	0	0	0	0	0.0110701	1	0	0	0.00862069	1
DENILEUKIN DIFTITOX	0.0192308	1	0	0	0	0	0.0110701	1	0.047619	0.333333	0.00862069	1
ALDESLEUKIN	0.0192308	1	0	0	0	0	0.0110701	1	0.047619	0.333333	0.00862069	1
PLX3397	0	0	0	0	0	0	0.0110701	1	0	0	0.00862069	1
PEGINTERFERON ALFA-2A	0.0192308	1	0	0	0	0	0.0110701	1	0	0	0.00862069	1
TIVOZANIB	0	0	0	0	0	0	0.0110701	1	0	0	0.00862069	1
RANIBIZUMAB	0	0	0	0	0	0	0.00738007	1	0	0	0.00574713	1
INTERFERON ALFA-N3	0.0128205	1	0	0	0	0	0.00738007	1	0	0	0.00574713	1
INTERFERON ALFA-N1	0.0128205	1	0	0	0	0	0.00738007	1	0	0	0.00574713	1
MCP-1	0	0	0	0	0	0	0.00738007	1	0	0	0.00574713	1
2-((9H-PURIN-6-YLTHIO)METHYL)-5-CHLORO-3-(2-METHOXYPHENYL)QUINAZOLIN-4(3H)-ONE	0.0128205	1	0	0	0	0	0	0	0	0	0.00574713	1
RAMUCIRUMAB	0	0	0	0	0	0	0.00738007	1	0	0	0.00574713	1
4SC-203	0	0	0	0	0	0	0.00738007	1	0	0	0.00574713	1
PAZOPANIB HCL	0	0	0	0	0	0	0.00738007	1	0	0	0.00574713	1
XL880	0	0	0	0	0	0	0.00738007	1	0	0	0.00574713	1
MOTESANIB DIPHOSPHATE	0	0	0	0	0	0	0.00738007	1	0	0	0.00574713	1
RHAPO2L/TRAIL	0	0	0	0	0	0	0.00738007	1	0	0	0.00574713	1
TAK-593	0	0	0	0	0	0	0.00738007	1	0	0	0.00574713	1
PLX108-01	0	0	0	0	0	0	0.00738007	1	0	0	0.00574713	1
RS-504393	0	0	0	0	0	0	0.00738007	1	0	0	0.00574713	1
INTERFERON ALFACON-1	0.0128205	1	0	0	0	0	0.00738007	1	0	0	0.00574713	1
INTERFERON GAMMA-1B	0.0128205	1	0	0	0	0	0.00738007	1	0.105263	1	0.00574713	1
BEVACIZUMAB+ERLOTINIB	0	0	0	0	0	0	0.00738007	1	0	0	0.00574713	1
MP470	0	0	0	0	0	0	0.00738007	1	0	0	0.00574713	1
DULANERMIN	0	0	0	0	0	0	0.00738007	1	0	0	0.00574713	1
ERLOTINIB+BEVACIZUMAB	0	0	0	0	0	0	0.00738007	1	0	0	0.00574713	1
REPARIXIN	0	0	0	0	0	0	0.00738007	1	0	0	0.00574713	1
ANAKINRA	0	0	0	0	0	0	0.00738007	1	0	0	0.00574713	1
EGFR INHIBITORS	0.00636943	0.5	0	0	0	0	0.00367647	0.5	0	0	0.00574713	1
2-(4-MORPHOLINYL)-8-PHENYL-4H-1-BENZOPYRAN-4-ONE	0.0128205	1	0	0	0	0	0	0	0	0	0.00574713	1
SCH-527123	0	0	0	0	0	0	0.00738007	1	0	0	0.00574713	1
DENOSUMAB	0	0	0	0	0	0	0.00738007	1	0	0	0.00574713	1
RILONACEPT	0	0	0	0	0.047619	0.5	0.00738007	1	0	0	0.00574713	1
CELASTROL	0	0	0	0	0.1	1	0.00738007	1	0	0	0.00574713	1
OSI-930	0	0	0	0	0	0	0.00738007	1	0	0	0.00574713	1
CNTF	0.00641026	1	0	0	0	0	0.00369004	1	0	0	0.00287356	1
SU-14813	0	0	0	0	0	0	0.00369004	1	0	0	0.00287356	1
SYM004	0	0	0	0	0	0	0.00369004	1	0	0	0.00287356	1
SB-559448	0.00641026	1	0	0	0	0	0.00369004	1	0	0	0.00287356	1
MTERON-F1	0	0	0	0	0	0	0.00369004	1	0	0	0.00287356	1
RECOMBINANT HUMANEGF-RP64K/MONTANIDE	0	0	0	0	0	0	0.00369004	1	0	0	0.00287356	1
BELATACEPT	0	0	0	0	0	0	0	0	0.0526316	1	0.00287356	1
AT001/R84	0	0	0	0	0	0	0.00369004	1	0	0	0.00287356	1
TOTROMBOPAG	0.00641026	1	0	0	0	0	0.00369004	1	0	0	0.00287356	1
AMG 623	0	0	0	0	0	0	0.00369004	1	0	0	0.00287356	1
2-(4-FLUOROPHENYL)-N-{[3-FLUORO-4-(1H-PYRROLO[2,3-B]PYRIDIN-4-YLOXY)PHENYL]CARBAMOYL}ACETAMIDE	0	0	0	0	0	0	0.00369004	1	0	0	0.00287356	1
RTA 402	0.00641026	1	0	0	0.05	1	0	0	0	0	0.00287356	1
CT-322	0	0	0	0	0	0	0.00369004	1	0	0	0.00287356	1
ANTI-CMET	0	0	0	0	0	0	0.00369004	1	0	0	0.00287356	1
N-(CYCLOPROPYLMETHYL)-4-(METHYLOXY)-3-({5-[3-(3-PYRIDINYL)PHENYL]-1,3-OXAZOL-2-YL}AMINO)BENZENESULFONAMIDE	0	0	0	0	0	0	0.00369004	1	0	0	0.00287356	1
QUIZARTINIB	0	0	0	0	0	0	0.00369004	1	0	0	0.00287356	1
MLN1202	0	0	0	0	0	0	0.00369004	1	0	0	0.00287356	1
AT008	0	0	0	0	0	0	0.00369004	1	0	0	0.00287356	1
3-(2-AMINOQUINAZOLIN-6-YL)-4-METHYL-1-[3-(TRIFLUOROMETHYL)PHENYL]PYRIDIN-2(1H)-ONE	0	0	0	0	0	0	0.00369004	1	0	0	0.00287356	1
PF-299804	0	0	0	0	0	0	0.00369004	1	0	0	0.00287356	1
PERIFOSINE	0.00641026	1	0	0	0	0	0	0	0	0	0.00287356	1
ANTI-LT ALPHA	0	0	0	0	0	0	0.00369004	1	0	0	0.00287356	1
MEDI-528	0.00641026	1	0	0	0	0	0.00369004	1	0	0	0.00287356	1
4-[(10S,14S,18S)-18-(2-AMINO-2-OXOETHYL)-14-(1-NAPHTHYLMETHYL)-8,17,20-TRIOXO-7,16,19-TRIAZASPIRO[5.14]ICOS-11-EN-10-YL]BENZYLPHOSPHONIC ACID	0.00641026	1	0	0	0	0	0	0	0	0	0.00287356	1
SAR260301	0.00641026	1	0	0	0	0	0	0	0	0	0.00287356	1
MAVRILIMUMAB	0.00641026	1	0	0	0	0	0.00369004	1	0	0	0.00287356	1
SU5416	0	0	0	0	0	0	0.00369004	1	0	0	0.00287356	1
METHOXY POLYETHYLENE GLYCOL-EPOETIN BETA	0.00641026	1	0	0	0	0	0.00369004	1	0	0	0.00287356	1
4-[3-(4-CHLOROPHENYL)-2,1-BENZISOXAZOL-5-YL]PYRIMIDIN-2-AMINE	0.00641026	1	0	0	0	0	0	0	0	0	0.00287356	1
TIVANTINIB	0	0	0	0	0	0	0.00369004	1	0	0	0.00287356	1
INOLIMOMAB	0.00641026	1	0	0	0	0	0.00369004	1	0	0	0.00287356	1
MSX-122	0	0	0	0	0	0	0.00369004	1	0	0	0.00287356	1
CCX915	0	0	0	0	0	0	0.00369004	1	0	0	0.00287356	1
CRENOLANIB	0	0	0	0	0	0	0.00369004	1	0	0	0.00287356	1
IBUTAMOREN	0.00641026	1	0	0	0	0	0.00369004	1	0	0	0.00287356	1
3,4-DIHYDROXY-1-METHYLQUINOLIN-2(1H)-ONE	0.00641026	1	0	0	0	0	0	0	0	0	0.00287356	1
PTK787/ZK 222584	0	0	0	0	0	0	0.00369004	1	0	0	0.00287356	1
TRICIRIBINE	0.00641026	1	0	0	0	0	0	0	0	0	0.00287356	1
2-(6-METHYLPYRIDIN-2-YL)-N-PYRIDIN-4-YLQUINAZOLIN-4-AMINE	0	0	0	0	0	0	0.00369004	1	0	0	0.00287356	1
GDC-0068	0.00641026	1	0	0	0	0	0	0	0	0	0.00287356	1
MAPATUMUMAB	0	0	0	0	0	0	0.00369004	1	0	0	0.00287356	1
2-[2-(2-CYCLOHEXYL-2-GUANIDINO-ACETYLAMINO)-ACETYLAMINO]-N-(3-MERCAPTO-PROPYL)-PROPIONAMIDE	0.00641026	1	0	0	0.05	1	0.00369004	1	0.0526316	1	0.00287356	1
5-[2,3-DICHLORO-4-(5-{1-[2-(2-GUANIDINO-4-METHYL-PENTANOYLAMINO)-ACETYL]-PIPERIDIN-4-YL}-1-METHYL-1H-PYRAZOL-3-YL)-PHENOXYMETHYL]-FURAN-2-CARBOXYLIC ACID	0.00641026	1	0	0	0.05	1	0.00369004	1	0.0526316	1	0.00287356	1
APOMAB	0	0	0	0	0	0	0.00369004	1	0	0	0.00287356	1
RECENTIN	0	0	0	0	0	0	0.00369004	1	0	0	0.00287356	1
(3E)-3-[(4-HYDROXYPHENYL)IMINO]-1H-INDOL-2(3H)-ONE	0.00641026	1	0	0	0	0	0	0	0	0	0.00287356	1
FICLATUZUMAB	0	0	0	0	0	0	0.00369004	1	0	0	0.00287356	1
CAT-354	0.00641026	1	0	0	0	0	0.00369004	1	0	0	0.00287356	1
PLERIXAFOR	0	0	0	0	0	0	0.00369004	1	0	0	0.00287356	1
MLN3897	0	0	0	0	0	0	0.00369004	1	0	0	0.00287356	1
BMS777607	0	0	0	0	0	0	0.00369004	1	0	0	0.00287356	1
BERTILIMUMAB??	0	0	0	0	0	0	0.00369004	1	0	0	0.00287356	1
SU5614	0	0	0	0	0	0	0.00369004	1	0	0	0.00287356	1
YM-355179	0	0	0	0	0	0	0.00369004	1	0	0	0.00287356	1
ANTI-OXLDL	0	0	0	0	0	0	0.00369004	1	0	0	0.00287356	1
LGD-4665	0.00641026	1	0	0	0	0	0.00369004	1	0	0	0.00287356	1
ATL1103	0.00641026	1	0	0	0	0	0.00369004	1	0	0	0.00287356	1
SP2456	0.00641026	1	0	0	0.05	1	0.00369004	1	0.0526316	1	0.00287356	1
GOLIMUMAB	0	0	0	0	0.05	1	0.00369004	1	0	0	0.00287356	1
AV951	0	0	0	0	0	0	0.00369004	1	0	0	0.00287356	1
CABOZANTANIB	0	0	0	0	0	0	0.00369004	1	0	0	0.00287356	1
AOD-9604	0.00641026	1	0	0	0	0	0.00369004	1	0	0	0.00287356	1
INCB3284	0	0	0	0	0	0	0.00369004	1	0	0	0.00287356	1
LBY135	0	0	0	0	0	0	0.00369004	1	0	0	0.00287356	1
AV 203	0	0	0	0	0	0	0.00369004	1	0	0	0.00287356	1
RHTPO	0.00641026	1	0	0	0	0	0.00369004	1	0	0	0.00287356	1
RILOTUMUMAB	0	0	0	0	0	0	0.00369004	1	0	0	0.00287356	1
SP4160	0.00641026	1	0	0	0.05	1	0.00369004	1	0.0526316	1	0.00287356	1
6-CHLORO-3-(3-METHYLISOXAZOL-5-YL)-4-PHENYLQUINOLIN-2(1H)-ONE	0	0	0	0	0	0	0.00369004	1	0	0	0.00287356	1
BMS-663513	0	0	0	0	0	0	0.00369004	1	0	0	0.00287356	1
INCB28060	0	0	0	0	0	0	0.00369004	1	0	0	0.00287356	1
JNJ38877605	0	0	0	0	0	0	0.00369004	1	0	0	0.00287356	1
5-QUINOXALIN-6-YLMETHYLENE-THIAZOLIDINE-2,4-DIONE	0.00641026	1	0	0	0	0	0	0	0	0	0.00287356	1
ZALUTUMUMAB	0	0	0	0	0	0	0.00369004	1	0	0	0.00287356	1
5,5-DIMETHYL-2-MORPHOLIN-4-YL-5,6-DIHYDRO-1,3-BENZOTHIAZOL-7(4H)-ONE	0.00641026	1	0	0	0	0	0	0	0	0	0.00287356	1
AVASTIN+/-TARCEVA	0	0	0	0	0	0	0.00369004	1	0	0	0.00287356	1
4-(4-HYDROXY-3-METHYLPHENYL)-6-PHENYLPYRIMIDIN-2(5H)-ONE	0.00641026	1	0	0	0	0	0	0	0	0	0.00287356	1
NECITUMUMAB	0	0	0	0	0	0	0.00369004	1	0	0	0.00287356	1
VADIMEZAN	0	0	0	0	0	0	0.00369004	1	0	0	0.00287356	1
ELTROMBOPAG	0.00641026	1	0	0	0	0	0.00369004	1	0	0	0.00287356	1
FRAMYCETIN	0	0	0	0	0	0	0.00369004	1	0	0	0.00287356	1
R4930	0	0	0	0	0	0	0.00369004	1	0	0	0.00287356	1
4-[[2-[[4-CHLORO-3-(TRIFLUOROMETHYL)PHENYL]AMINO]-3H-BENZIMIDAZOL-5-YL]OXY]-N-METHYL-PYRIDINE-2-CARBOXAMIDE	0	0	0	0	0	0	0.00369004	1	0	0	0.00287356	1
MEDUSA IL-2	0.00641026	1	0	0	0	0	0.00369004	1	0	0	0.00287356	1
AMG108	0	0	0	0	0.05	1	0.00369004	1	0	0	0.00287356	1
BR3-FC	0	0	0	0	0	0	0.00369004	1	0	0	0.00287356	1
KRN633	0	0	0	0	0	0	0.00369004	1	0	0	0.00287356	1
ATIPRIMOD	0.00641026	1	0	0	0.05	1	0	0	0	0	0.00287356	1
MYRICETIN	0.00641026	1	0	0	0	0	0	0	0	0	0.00287356	1
IMIDAZOPYRIDAZIN 1	0.00641026	1	0	0	0	0	0	0	0	0	0.00287356	1
AVI4126	0.00641026	1	0	0	0	0	0	0	0	0	0.00287356	1
CO 1686	0	0	0	0	0	0	0.00369004	1	0	0	0.00287356	1
(1H-INDOL-3-YL)-(2-MERCAPTO-ETHOXYIMINO)-ACETIC ACID	0.00641026	1	0	0	0.05	1	0.00369004	1	0.0526316	1	0.00287356	1
ONARTUZUMAB	0	0	0	0	0	0	0.00369004	1	0	0	0.00287356	1
CO-1686	0	0	0	0	0	0	0.00369004	1	0	0	0.00287356	1
GELFITINIB	0	0	0	0	0	0	0.00369004	1	0	0	0.00287356	1
EP-51216	0.00641026	1	0	0	0	0	0.00369004	1	0	0	0.00287356	1
CYT 99007	0.00641026	1	0	0	0	0	0.00369004	1	0	0	0.00287356	1
PTC299	0	0	0	0	0	0	0.00369004	1	0	0	0.00287356	1
1-METHYL-3-NAPHTHALEN-2-YL-1H-PYRAZOLO[3,4-D]PYRIMIDIN-4-AMINE	0.00641026	1	0	0	0	0	0	0	0	0	0.00287356	1
ON01910	0.00641026	1	0	0	0	0	0	0	0	0	0.00287356	1
APATINIB	0	0	0	0	0	0	0.00369004	1	0	0	0.00287356	1
ARQ092	0.00641026	1	0	0	0	0	0	0	0	0	0.00287356	1
HEPARIN DISACCHARIDE III-S	0	0	0	0	0	0	0.00369004	1	0	0	0.00287356	1
N-CYCLOHEXYL-3-[3-(TRIFLUOROMETHYL)PHENYL][1,2,4]TRIAZOLO[4,3-B]PYRIDAZIN-6-AMINE	0.00641026	1	0	0	0	0	0	0	0	0	0.00287356	1
CAL-101	0.00641026	1	0	0	0	0	0	0	0	0	0.00287356	1
PS-938285	0	0	0	0	0	0	0.00369004	1	0	0	0.00287356	1
PF-04217903	0	0	0	0	0	0	0.00369004	1	0	0	0.00287356	1
ART621	0	0	0	0	0.05	1	0.00369004	1	0	0	0.00287356	1
ARRY 380	0	0	0	0	0	0	0.00369004	1	0	0	0.00287356	1
GC-1008	0	0	0	0	0.05	1	0.00369004	1	0	0	0.00287356	1
DARBEPOETIN ALFA	0.00641026	1	0	0	0	0	0.00369004	1	0	0	0.00287356	1
BIBW2992	0	0	0	0	0	0	0.00369004	1	0	0	0.00287356	1
THROMBOPOIETIN	0.00641026	1	0	0	0	0	0.00369004	1	0	0	0.00287356	1
ALD518	0.00641026	1	0	0	0.05	1	0.00369004	1	0	0	0.00287356	1
BVT-A	0.00641026	1	0	0	0	0	0.00369004	1	0	0	0.00287356	1
(R)-N-[2-[1-(AMINOIMINOMETHYL)-3-PIPERIDINYL]-1-OXOETHYL]-4-(PHENYLETHYNYL)-L-PHENYLALANINE METHYLESTER	0.00641026	1	0	0	0.05	1	0.00369004	1	0.0526316	1	0.00287356	1
INCB-3284	0	0	0	0	0	0	0.00369004	1	0	0	0.00287356	1
TAK-701	0	0	0	0	0	0	0.00369004	1	0	0	0.00287356	1
9-ACETYL-2,3,4,9-TETRAHYDRO-1H-CARBAZOL-1-ONE	0.00641026	1	0	0	0	0	0	0	0	0	0.00287356	1
VEGF TRAP	0	0	0	0	0	0	0.00369004	1	0	0	0.00287356	1
3-MERCAPTO-1-(1,3,4,9-TETRAHYDRO-B-CARBOLIN-2-YL)-PROPAN-1-ONE	0.00641026	1	0	0	0.05	1	0.00369004	1	0.0526316	1	0.00287356	1
AEROVANT	0.00641026	1	0	0	0	0	0.00369004	1	0.0526316	1	0.00287356	1
MEHD7945	0	0	0	0	0	0	0.00369004	1	0	0	0.00287356	1
HEMATIDE	0.00641026	1	0	0	0	0	0.00369004	1	0	0	0.00287356	1
INCB8696	0	0	0	0	0	0	0.00369004	1	0	0	0.00287356	1
ISIS-STAT3	0.00641026	1	0	0	0.05	1	0	0	0	0	0.00287356	1
3-[(1R)-1-(2,6-DICHLORO-3-FLUOROPHENYL)ETHOXY]-5-(1-PIPERIDIN-4-YL-1H-PYRAZOL-4-YL)PYRIDIN-2-AMINE	0	0	0	0	0	0	0.00369004	1	0	0	0.00287356	1
LYMPHOSTAT B	0	0	0	0	0	0	0.00369004	1	0	0	0.00287356	1
GENZ29155	0	0	0	0	0.05	1	0.00369004	1	0	0	0.00287356	1
PIRFENIDONE	0	0	0	0	0.05	1	0.00369004	1	0	0	0.00287356	1
LAQUINAMOD	0	0	0	0	0	0	0.00369004	1	0	0	0.00287356	1
BRENTUXIMAB VEDOTIN	0	0	0	0	0	0	0.00369004	1	0	0	0.00287356	1
1-(4-FLUOROPHENYL)-N-[3-FLUORO-4-(1H-PYRROLO[2,3-B]PYRIDIN-4-YLOXY)PHENYL]-2-OXO-1,2-DIHYDROPYRIDINE-3-CARBOXAMIDE	0	0	0	0	0	0	0.00369004	1	0	0	0.00287356	1
TELAPREVIR	0.00641026	1	0	0	0	0	0.00369004	1	0	0	0.00287356	1
BAY-57-9352	0	0	0	0	0	0	0.00369004	1	0	0	0.00287356	1
AVT-02 UE	0.00641026	1	0	0	0.05	1	0	0	0	0	0.00287356	1
MEDI-575	0	0	0	0	0	0	0.00369004	1	0	0	0.00287356	1
3-(2-AMINOQUINAZOLIN-6-YL)-1-(3,3-DIMETHYLINDOLIN-6-YL)-4-METHYLPYRIDIN-2(1H)-ONE	0	0	0	0	0	0	0.00369004	1	0	0	0.00287356	1
(2S)-1,3-BENZOTHIAZOL-2-YL{2-[(2-PYRIDIN-3-YLETHYL)AMINO]PYRIMIDIN-4-YL}ETHANENITRILE	0.00641026	1	0	0	0	0	0	0	0	0	0.00287356	1
AZD5363	0.00641026	1	0	0	0	0	0	0	0	0	0.00287356	1
TOCILIZUMAB	0.00641026	1	0	0	0	0	0.00369004	1	0	0	0.00287356	1
AMD-070	0	0	0	0	0	0	0.00369004	1	0	0	0.00287356	1
MK-2206	0.00641026	1	0	0	0	0	0	0	0	0	0.00287356	1
N-1H-INDAZOL-5-YL-2-(6-METHYLPYRIDIN-2-YL)QUINAZOLIN-4-AMINE	0	0	0	0	0	0	0.00369004	1	0	0	0.00287356	1
COMETRIQ	0	0	0	0	0	0	0.00369004	1	0	0	0.00287356	1
3-[3-(4-METHYLPIPERAZIN-1-YL)-7-(TRIFLUOROMETHYL)QUINOXALIN-5-YL]PHENOL	0	0	0	0	0	0	0.00369004	1	0	0	0.00287356	1
PEGCNTF	0.00641026	1	0	0	0	0	0.00369004	1	0	0	0.00287356	1
TELBERMIN	0	0	0	0	0	0	0.00369004	1	0	0	0.00287356	1
N-METHYLLEUCINE	0	0	0	0	0	0	0.00369004	1	0	0	0.00287356	1
6-CHLORO-N-PYRIMIDIN-5-YL-3-{[3-(TRIFLUOROMETHYL)PHENYL]AMINO}-1,2-BENZISOXAZOLE-7-CARBOXAMIDE	0	0	0	0	0	0	0.00369004	1	0	0	0.00287356	1
S-{3-[(4-ANILINOQUINAZOLIN-6-YL)AMINO]-3-OXOPROPYL}-L-CYSTEINE	0	0	0	0	0	0	0.00369004	1	0	0	0.00287356	1
4-(3-PYRIDIN-2-YL-1H-PYRAZOL-4-YL)QUINOLINE	0	0	0	0	0	0	0.00369004	1	0	0	0.00287356	1
AMG 102	0	0	0	0	0	0	0.00369004	1	0	0	0.00287356	1
AMG 108	0	0	0	0	0	0	0.00369004	1	0	0	0.00287356	1
SAR153191	0.00641026	1	0	0	0	0	0.00369004	1	0	0	0.00287356	1
2,3-DIPHENYL-1H-INDOLE-7-CARBOXYLIC ACID	0.00641026	1	0	0	0	0	0	0	0	0	0.00287356	1
LEXATUMUMAB	0	0	0	0	0	0	0.00369004	1	0	0	0.00287356	1
MK-2461	0	0	0	0	0	0	0.00369004	1	0	0	0.00287356	1
MM111	0	0	0	0	0	0	0.00369004	1	0	0	0.00287356	1
INC280	0	0	0	0	0	0	0.00369004	1	0	0	0.00287356	1
AZD4818	0	0	0	0	0	0	0.00369004	1	0	0	0.00287356	1
N'-(6-AMINOPYRIDIN-3-YL)-N-(2-CYCLOPENTYLETHYL)-4-METHYL-BENZENE-1,3-DICARBOXAMIDE	0	0	0	0	0	0	0.00369004	1	0	0	0.00287356	1
ARQ197	0	0	0	0	0	0	0.00369004	1	0	0	0.00287356	1
CYTOFAB	0	0	0	0	0.05	1	0.00369004	1	0	0	0.00287356	1
SOTATERCEPT	0	0	0	0	0	0	0.00369004	1	0	0	0.00287356	1
AMG 714	0.00641026	1	0	0	0	0	0.00369004	1	0	0	0.00287356	1
PRX-321	0.00641026	1	0	0	0	0	0.00369004	1	0.0526316	1	0.00287356	1
N-(4-PHENOXYPHENYL)-2-[(PYRIDIN-4-YLMETHYL)AMINO]NICOTINAMIDE	0	0	0	0	0	0	0.00369004	1	0	0	0.00287356	1
AIN457	0	0	0	0	0.05	1	0.00369004	1	0	0	0.00287356	1
(5E)-5-[(2,2-DIFLUORO-1,3-BENZODIOXOL-5-YL)METHYLENE]-1,3-THIAZOLIDINE-2,4-DIONE	0.00641026	1	0	0	0	0	0	0	0	0	0.00287356	1
DROZITUMAB	0	0	0	0	0	0	0.00369004	1	0	0	0.00287356	1
1-[(2-NITROPHENYL)SULFONYL]-1H-PYRROLO[3,2-B]PYRIDINE-6-CARBOXAMIDE	0	0	0	0	0	0	0.00369004	1	0	0	0.00287356	1
TOFACITINIB CITRATE	0.00641026	1	0	0	0	0	0	0	0	0	0.00287356	1
TOPOISOMERASE I INHIBITORS	0	0	0	0	0	0	0.00369004	1	0	0	0.00287356	1
MM-151	0	0	0	0	0	0	0.00369004	1	0	0	0.00287356	1
RONTALIZUMAB	0.00641026	1	0	0	0	0	0.00369004	1	0	0	0.00287356	1
CERTOLIZUMAB	0	0	0	0	0.05	1	0.00369004	1	0	0	0.00287356	1
N-PHENYL-1H-PYRROLO[2,3-B]PYRIDIN-3-AMINE	0.00641026	1	0	0	0	0	0	0	0	0	0.00287356	1
KRH-2731	0	0	0	0	0	0	0.00369004	1	0	0	0.00287356	1
CERTOLIZUMAB PEGOL	0	0	0	0	0.05	1	0.00369004	1	0	0	0.00287356	1
TALACTOFERRIN ALFA	0	0	0	0	0.05	1	0.00369004	1	0	0	0.00287356	1
SGN-70	0	0	0	0	0	0	0.00369004	1	0	0	0.00287356	1
SGN-75	0	0	0	0	0	0	0.00369004	1	0	0	0.00287356	1
K-832	0	0	0	0	0.05	1	0.00369004	1	0	0	0.00287356	1
REVOLADE/PROMACTA	0.00641026	1	0	0	0	0	0.00369004	1	0	0	0.00287356	1
NAPHTHYRIDINE INHIBITOR	0	0	0	0	0	0	0.00369004	1	0	0	0.00287356	1
CARBIMAZOLE	0.00641026	1	0	0	0	0	0.00369004	1	0	0	0.00287356	1
N~4~-METHYL-N~4~-(3-METHYL-1H-INDAZOL-6-YL)-N~2~-(3,4,5-TRIMETHOXYPHENYL)PYRIMIDINE-2,4-DIAMINE	0	0	0	0	0	0	0.00369004	1	0	0	0.00287356	1
R348	0.00641026	1	0	0	0	0	0	0	0	0	0.00287356	1
AMG 208	0	0	0	0	0	0	0.00369004	1	0	0	0.00287356	1
AMG208	0	0	0	0	0	0	0.00369004	1	0	0	0.00287356	1
GDC-0032	0.00641026	1	0	0	0	0	0	0	0	0	0.00287356	1
DODECANE-TRIMETHYLAMINE	0.00641026	1	0	0	0	0	0	0	0	0	0.00287356	1
3,5 DIBROMOTYROSINE	0.00641026	1	0	0	0	0	0.00369004	1	0	0	0.00287356	1
RO5083945	0	0	0	0	0	0	0.00369004	1	0	0	0.00287356	1
CP-547632	0	0	0	0	0	0	0.00369004	1	0	0	0.00287356	1
MK2206	0.00641026	1	0	0	0	0	0	0	0	0	0.00287356	1
AMG888	0	0	0	0	0	0	0.00369004	1	0	0	0.00287356	1
ABT-806	0	0	0	0	0	0	0.00369004	1	0	0	0.00287356	1
VIDOFLUDIMUS	0	0	0	0	0.05	1	0.00369004	1	0	0	0.00287356	1
ATACICEPT	0	0	0	0	0	0	0.00369004	1	0	0	0.00287356	1
3-(4-FLUOROPHENYL)-2-(6-METHYLPYRIDIN-2-YL)-5,6-DIHYDRO-4H-PYRROLO[1,2-B]PYRAZOLE	0	0	0	0	0	0	0.00369004	1	0	0	0.00287356	1
ICOTINIB	0	0	0	0	0	0	0.00369004	1	0	0	0.00287356	1
CAND 5	0	0	0	0	0	0	0.00369004	1	0	0	0.00287356	1
CP-690,550	0.00641026	1	0	0	0	0	0	0	0	0	0.00287356	1
GSK1363089	0	0	0	0	0	0	0.00369004	1	0	0	0.00287356	1
FAS1	0	0	0	0	0	0	0.00369004	1	0	0	0.00287356	1
BOCEPREVIR	0.00641026	1	0	0	0	0	0.00369004	1	0	0	0.00287356	1
TGAAC-94	0	0	0	0	0.05	1	0.00369004	1	0	0	0.00287356	1
YM-344031	0	0	0	0	0	0	0.00369004	1	0	0	0.00287356	1
5-CYANO-FURAN-2-CARBOXYLIC ACID [5-HYDROXYMETHYL-2-(4-METHYL-PIPERIDIN-1-YL)-PHENYL]-AMIDE	0	0	0	0	0	0	0.00369004	1	0	0	0.00287356	1
MK-8033	0	0	0	0	0	0	0.00369004	1	0	0	0.00287356	1
N~4~-(3-METHYL-1H-INDAZOL-6-YL)-N~2~-(3,4,5-TRIMETHOXYPHENYL)PYRIMIDINE-2,4-DIAMINE	0	0	0	0	0	0	0.00369004	1	0	0	0.00287356	1
BELIMUMAB	0	0	0	0	0	0	0.00369004	1	0	0	0.00287356	1
BELAGENPUMATUCEL-L	0	0	0	0	0	0	0.00369004	1	0	0	0.00287356	1
E 7080	0	0	0	0	0	0	0.00369004	1	0	0	0.00287356	1
HUMAB OX40L	0	0	0	0	0	0	0.00369004	1	0	0	0.00287356	1
SB-265610	0	0	0	0	0	0	0.00369004	1	0	0	0.00287356	1
INCB028060	0	0	0	0	0	0	0.00369004	1	0	0	0.00287356	1
IP-751	0	0	0	0	0.05	1	0.00369004	1	0	0	0.00287356	1
6-(5-BROMO-2-HYDROXYPHENYL)-2-OXO-4-PHENYL-1,2-DIHYDROPYRIDINE-3-CARBONITRILE	0.00641026	1	0	0	0	0	0	0	0	0	0.00287356	1
SAR164877	0	0	0	0	0	0	0.00369004	1	0	0	0.00287356	1
AN0128	0	0	0	0	0.05	1	0.00369004	1	0	0	0.00287356	1
AKR-501	0.00641026	1	0	0	0	0	0.00369004	1	0	0	0.00287356	1
METMAB	0	0	0	0	0	0	0.00369004	1	0	0	0.00287356	1
MOGAMULIZUMAB	0	0	0	0	0	0	0.00369004	1	0	0	0.00287356	1
ANTI-IL13	0.00641026	1	0	0	0	0	0.00369004	1	0	0	0.00287356	1
ABT-869	0	0	0	0	0	0	0.00369004	1	0	0	0.00287356	1
MK2461	0	0	0	0	0	0	0.00369004	1	0	0	0.00287356	1
ATL-1103	0.00641026	1	0	0	0	0	0.00369004	1	0	0	0.00287356	1
N-({4-[(2-AMINOPYRIDIN-4-YL)OXY]-3-FLUOROPHENYL}CARBAMOYL)-2-(4-FLUOROPHENYL)ACETAMIDE	0	0	0	0	0	0	0.00369004	1	0	0	0.00287356	1
BRENTUXIMAB	0	0	0	0	0	0	0.00369004	1	0	0	0.00287356	1
PEGVISOMANT	0.00641026	1	0	0	0	0	0.00369004	1	0	0	0.00287356	1
N-CYCLOPROPYL-6-[(6,7-DIMETHOXYQUINOLIN-4-YL)OXY]NAPHTHALENE-1-CARBOXAMIDE	0	0	0	0	0	0	0.00369004	1	0	0	0.00287356	1
PEGADEMASE BOVINE	0.00641026	1	0	0	0	0	0	0	0	0	0.00287356	1
RDP58	0	0	0	0	0.05	1	0.00369004	1	0	0	0.00287356	1
OPRELVEKIN	0.00641026	1	0	0	0	0	0.00369004	1	0	0	0.00287356	1
AMG-714	0.00641026	1	0	0	0	0	0.00369004	1	0	0	0.00287356	1
AMD-3100	0	0	0	0	0	0	0.00369004	1	0	0	0.00287356	1
PF-4383119	0	0	0	0	0	0	0.00369004	1	0	0	0.00287356	1
FSA2	0	0	0	0	0	0	0.00369004	1	0	0	0.00287356	1
N-(3-CHLOROPHENYL)-N-METHYL-2-OXO-3-[(3,4,5-TRIMETHYL-1H-PYRROL-2-YL)METHYL]-2H-INDOLE-5-SULFONAMIDE	0	0	0	0	0	0	0.00369004	1	0	0	0.00287356	1
CONATUMUMAB	0	0	0	0	0	0	0.00369004	1	0	0	0.00287356	1
MM151	0	0	0	0	0	0	0.00369004	1	0	0	0.00287356	1
AVE1701	0	0	0	0	0	0	0.00369004	1	0	0	0.00287356	1
(4R)-7-CHLORO-9-METHYL-1-OXO-1,2,4,9-TETRAHYDROSPIRO[BETA-CARBOLINE-3,4'-PIPERIDINE]-4-CARBONITRILE	0.00641026	1	0	0	0	0	0	0	0	0	0.00287356	1
SB-656933	0	0	0	0	0	0	0.00369004	1	0	0	0.00287356	1
INK-1117	0.00641026	1	0	0	0	0	0	0	0	0	0.00287356	1
N-(4-CHLOROPHENYL)-2-[(PYRIDIN-4-YLMETHYL)AMINO]BENZAMIDE	0	0	0	0	0	0	0.00369004	1	0	0	0.00287356	1
HEPARIN DISACCHARIDE I-S	0	0	0	0	0	0	0.00369004	1	0	0	0.00287356	1
MATUZUMAB	0	0	0	0	0	0	0.00369004	1	0	0	0.00287356	1
RDP-58	0	0	0	0	0.05	1	0.00369004	1	0	0	0.00287356	1
METHIMAZOLE	0.00641026	1	0	0	0	0	0.00369004	1	0	0	0.00287356	1
HEGF	0	0	0	0	0	0	0.00369004	1	0	0	0.00287356	1
PF-4217903	0	0	0	0	0	0	0.00369004	1	0	0	0.00287356	1
AP12009	0	0	0	0	0	0	0.00369004	1	0	0	0.00287356	1
BMS-777607	0	0	0	0	0	0	0.00369004	1	0	0	0.00287356	1
N-[4-(5-FLUORO-6-METHYLPYRIDIN-2-YL)-5-QUINOXALIN-6-YL-1H-IMIDAZOL-2-YL]ACETAMIDE	0	0	0	0	0	0	0.00369004	1	0	0	0.00287356	1
6-{[6-(1-METHYL-1H-PYRAZOL-4-YL)[1,2,4]TRIAZOLO[4,3-B]PYRIDAZIN-3-YL]SULFANYL}QUINOLINE	0	0	0	0	0	0	0.00369004	1	0	0	0.00287356	1
EP-51389	0.00641026	1	0	0	0	0	0.00369004	1	0	0	0.00287356	1
PF-00299804	0	0	0	0	0	0	0.00369004	1	0	0	0.00287356	1
HYALURONIDASE	0	0	0	0	0.05	1	0.00369004	1	0	0	0.00287356	1
6-[3-(4-MORPHOLINYL)PROPYL]-2-(3-NITROPHENYL)-5-THIOXO-5,6,-DIHYDRO-7H-THIENOL[2',3':4,5]PYRROLO[1,2-C]IMIDAZOL-7-ONE	0	0	0	0	0	0	0.00369004	1	0	0	0.00287356	1
AMG 317	0.00641026	1	0	0	0	0	0.00369004	1	0.0526316	1	0.00287356	1
5,7-DIHYDROXY-2-(3,4,5-TRIHYDROXYPHENYL)-4H-CHROMEN-4-ONE	0.00641026	1	0	0	0	0	0	0	0	0	0.00287356	1
ETHANESULFONIC ACID	0	0	0	0	0	0	0.00369004	1	0	0	0.00287356	1
DWP-401	0	0	0	0	0	0	0.00369004	1	0	0	0.00287356	1
AMG 761	0	0	0	0	0	0	0.00369004	1	0	0	0.00287356	1
SIRNA-027	0	0	0	0	0	0	0.00369004	1	0	0	0.00287356	1
ARQ 197	0	0	0	0	0	0	0.00369004	1	0	0	0.00287356	1
N-[5-(ETHYLSULFONYL)-2-METHOXYPHENYL]-5-[3-(2-PYRIDINYL)PHENYL]-1,3-OXAZOL-2-AMINE	0	0	0	0	0	0	0.00369004	1	0	0	0.00287356	1
N-(4-{4-AMINO-6-[4-(METHYLOXY)PHENYL]FURO[2,3-D]PYRIMIDIN-5-YL}PHENYL)-N'-[2-FLUORO-5-(TRIFLUOROMETHYL)PHENYL]UREA	0	0	0	0	0	0	0.00369004	1	0	0	0.00287356	1
EMD1214063	0	0	0	0	0	0	0.00369004	1	0	0	0.00287356	1
NIMOTUZUMAB	0	0	0	0	0	0	0.00369004	1	0	0	0.00287356	1
SGX523	0	0	0	0	0	0	0.00369004	1	0	0	0.00287356	1
AZD4769	0	0	0	0	0	0	0.00369004	1	0	0	0.00287356	1
CANAKINUMAB	0	0	0	0	0.05	1	0.00369004	1	0	0	0.00287356	1
LY2875358	0	0	0	0	0	0	0.00369004	1	0	0	0.00287356	1
4'-FLUORO-1,1'-BIPHENYL-4-CARBOXYLIC ACID	0.00641026	1	0	0	0	0	0	0	0	0	0.00287356	1
GLATIRAMER ACETATE	0.00628931	0.25	0.0384615	0.25	0.0434783	0.25	0.0110294	0.75	0.0454545	0.25	0.0114943	1
USTEKINUMAB	0.0128205	1	0.0416667	0.5	0	0	0.00738007	1	0.05	0.5	0.00574713	1
AZD1480	0.0128205	1	0.0416667	0.5	0.047619	0.5	0	0	0	0	0.00574713	1
RUXOLITINIB	0.0128205	1	0.0416667	0.5	0.047619	0.5	0	0	0	0	0.00574713	1
CRX-191	0.00636943	0.5	0.0416667	0.5	0.1	1	0.00738007	1	0.05	0.5	0.00574713	1
4-PHENOXY-N-(PYRIDIN-2-YLMETHYL)BENZAMIDE	0	0	0.0434783	1	0	0	0	0	0	0	0.00287356	1
1-(2,6-DICHLOROPHENYL)-5-(2,4-DIFLUOROPHENYL)-7-PIPERIDIN-4-YL-3,4-DIHYDROQUINOLIN-2(1H)-ONE	0	0	0.0434783	1	0	0	0	0	0	0	0.00287356	1
4-(4-FLUOROPHENYL)-1-CYCLOROPROPYLMETHYL-5-(4-PYRIDYL)-IMIDAZOLE	0	0	0.0434783	1	0	0	0	0	0	0	0.00287356	1
1-(5-TERT-BUTYL-2-METHYL-2H-PYRAZOL-3-YL)-3-(4-CHLORO-PHENYL)-UREA	0	0	0.0434783	1	0	0	0	0	0	0	0.00287356	1
AM-111	0	0	0.0434783	1	0	0	0	0	0	0	0.00287356	1
INCB018424	0.00641026	1	0.0434783	1	0	0	0	0	0	0	0.00287356	1
5-MERCAPTO-2-NITRO-BENZOIC ACID	0.00641026	1	0.0434783	1	0	0	0.00369004	1	0.0526316	1	0.00287356	1
AZD8566	0	0	0.0434783	1	0	0	0.00369004	1	0	0	0.00287356	1
SCH-351125	0	0	0.0434783	1	0	0	0.00369004	1	0	0	0.00287356	1
3-(1-NAPHTHYLMETHOXY)PYRIDIN-2-AMINE	0	0	0.0434783	1	0	0	0	0	0	0	0.00287356	1
3-{3-BROMO-4-[(2,4-DIFLUOROBENZYL)OXY]-6-METHYL-2-OXOPYRIDIN-1(2H)-YL}-N,4-DIMETHYLBENZAMIDE	0	0	0.0434783	1	0	0	0	0	0	0	0.00287356	1
N-CYCLOPROPYL-4-METHYL-3-[1-(2-METHYLPHENYL)PHTHALAZIN-6-YL]BENZAMIDE	0	0	0.0434783	1	0	0	0	0	0	0	0.00287356	1
T487	0	0	0.0434783	1	0	0	0.00369004	1	0	0	0.00287356	1
2-(2,6-DIFLUOROPHENOXY)-N-(2-FLUOROPHENYL)-9-ISOPROPYL-9H-PURIN-8-AMINE	0	0	0.0434783	1	0	0	0	0	0	0	0.00287356	1
GW873140	0	0	0.0434783	1	0	0	0.00369004	1	0	0	0.00287356	1
3-FLUORO-5-MORPHOLIN-4-YL-N-[1-(2-PYRIDIN-4-YLETHYL)-1H-INDOL-6-YL]BENZAMIDE	0	0	0.0434783	1	0	0	0	0	0	0	0.00287356	1
TRIAZOLOPYRIDINE	0	0	0.0434783	1	0	0	0	0	0	0	0.00287356	1
[5-AMINO-1-(4-FLUOROPHENYL)-1H-PYRAZOL-4-YL](3-{[(2R)-2,3-DIHYDROXYPROPYL]OXY}PHENYL)METHANONE	0	0	0.0434783	1	0	0	0	0	0	0	0.00287356	1
IL-18BP	0	0	0.0434783	1	0.05	1	0.00369004	1	0.0526316	1	0.00287356	1
5-(2,6-DICHLOROPHENYL)-2-[(2,4-DIFLUOROPHENYL)SULFANYL]-6H-PYRIMIDO[1,6-B]PYRIDAZIN-6-ONE	0	0	0.0434783	1	0	0	0	0	0	0	0.00287356	1
2-{4-[5-(4-CHLOROPHENYL)-4-PYRIMIDIN-4-YL-1H-PYRAZOL-3-YL]PIPERIDIN-1-YL}-2-OXOETHANOL	0	0	0.0434783	1	0	0	0	0	0	0	0.00287356	1
2-(ETHOXYMETHYL)-4-(4-FLUOROPHENYL)-3-[2-(2-HYDROXYPHENOXY)PYRIMIDIN-4-YL]ISOXAZOL-5(2H)-ONE	0	0	0.0434783	1	0	0	0	0	0	0	0.00287356	1
TAK-220	0	0	0.0434783	1	0	0	0.00369004	1	0	0	0.00287356	1
1-(2,6-DICHLOROPHENYL)-5-(2,4-DIFLUOROPHENYL)-7-PIPERAZIN-1-YL-3,4-DIHYDROQUINAZOLIN-2(1H)-ONE	0	0	0.0434783	1	0	0	0	0	0	0	0.00287356	1
TRX4	0	0	0.0434783	1	0	0	0	0	0	0	0.00287356	1
N-(3-CYANOPHENYL)-2'-METHYL-5'-(5-METHYL-1,3,4-OXADIAZOL-2-YL)-4-BIPHENYLCARBOXAMIDE	0	0	0.0434783	1	0	0	0	0	0	0	0.00287356	1
SAR302503	0.00641026	1	0.0434783	1	0	0	0	0	0	0	0.00287356	1
MARAVIROC	0	0	0.0434783	1	0	0	0.00369004	1	0	0	0.00287356	1
3-(4-FLUOROPHENYL)-1-HYDROXY-2-(PYRIDIN-4-YL)-1H-PYRROLO[3,2-B]PYRIDINE	0	0	0.0434783	1	0	0	0	0	0	0	0.00287356	1
FONTOLIZUMAB	0.00641026	1	0.0434783	1	0.05	1	0.00369004	1	0.0526316	1	0.00287356	1
[5-AMINO-1-(4-FLUOROPHENYL)-1H-PYRAZOL-4-YL][3-(PIPERIDIN-4-YLOXY)PHENYL]METHANONE	0	0	0.0434783	1	0	0	0	0	0	0	0.00287356	1
N-(CYCLOPROPYLMETHYL)-2'-METHYL-5'-(5-METHYL-1,3,4-OXADIAZOL-2-YL)BIPHENYL-4-CARBOXAMIDE	0	0	0.0434783	1	0	0	0	0	0	0	0.00287356	1
CC-401	0	0	0.0434783	1	0	0	0	0	0	0	0.00287356	1
6((S)-3-BENZYLPIPERAZIN-1-YL)-3-(NAPHTHALEN-2-YL)-4-(PYRIDIN-4-YL)PYRAZINE	0	0	0.0434783	1	0	0	0	0	0	0	0.00287356	1
N-(3-TERT-BUTYL-1H-PYRAZOL-5-YL)-N'-{4-CHLORO-3-[(PYRIDIN-3-YLOXY)METHYL]PHENYL}UREA	0	0	0.0434783	1	0	0	0	0	0	0	0.00287356	1
4-(FLUOROPHENYL)-1-CYCLOPROPYLMETHYL-5-(2-AMINO-4-PYRIMIDINYL)IMIDAZOLE	0	0	0.0434783	1	0	0	0	0	0	0	0.00287356	1
2-({2-[(3-HYDROXYPHENYL)AMINO]PYRIMIDIN-4-YL}AMINO)BENZAMIDE	0	0	0.0434783	1	0	0	0	0	0	0	0.00287356	1
4-(2-HYDROXYBENZYLAMINO)-N-(3-(4-FLUOROPHENOXY)PHENYL)PIPERIDINE-1-SULFONAMIDE	0	0	0.0434783	1	0	0	0	0	0	0	0.00287356	1
4-[5-[2-(1-PHENYL-ETHYLAMINO)-PYRIMIDIN-4-YL]-1-METHYL-4-(3-TRIFLUOROMETHYLPHENYL)-1H-IMIDAZOL-2-YL]-PIPERIDINE	0	0	0.0434783	1	0	0	0	0	0	0	0.00287356	1
N-ETHYL-4-{[5-(METHOXYCARBAMOYL)-2-METHYLPHENYL]AMINO}-5-METHYLPYRROLO[2,1-F][1,2,4]TRIAZINE-6-CARBOXAMIDE	0	0	0.0434783	1	0	0	0	0	0	0	0.00287356	1
INCB9471	0	0	0.0434783	1	0	0	0.00369004	1	0	0	0.00287356	1
PRO 140	0	0	0.0434783	1	0	0	0.00369004	1	0	0	0.00287356	1
FUMARIC ACID	0.00641026	1	0.0434783	1	0.05	1	0.00369004	1	0.0526316	1	0.00287356	1
N-[2-METHYL-5-(METHYLCARBAMOYL)PHENYL]-2-{[(1R)-1-METHYLPROPYL]AMINO}-1,3-THIAZOLE-5-CARBOXAMIDE	0	0	0.0434783	1	0	0	0	0	0	0	0.00287356	1
4-[(2-{4-[(CYCLOPROPYLCARBAMOYL)AMINO]-1H-PYRAZOL-3-YL}-1H-BENZIMIDAZOL-6-YL)METHYL]MORPHOLIN-4-IUM	0.00641026	1	0.0434783	1	0	0	0	0	0	0	0.00287356	1
2-CHLOROPHENOL	0	0	0.0434783	1	0	0	0	0	0	0	0.00287356	1
N-CYCLOPROPYL-4-METHYL-3-{2-[(2-MORPHOLIN-4-YLETHYL)AMINO]QUINAZOLIN-6-YL}BENZAMIDE	0	0	0.0434783	1	0	0	0	0	0	0	0.00287356	1
N-CYCLOPROPYL-2',6-DIMETHYL-4'-(5-METHYL-1,3,4-OXADIAZOL-2-YL)BIPHENYL-3-CARBOXAMIDE	0	0	0.0434783	1	0	0	0	0	0	0	0.00287356	1
N~3~-CYCLOPROPYL-N~4~'-(CYCLOPROPYLMETHYL)-6-METHYLBIPHENYL-3,4'-DICARBOXAMIDE	0	0	0.0434783	1	0	0	0	0	0	0	0.00287356	1
N-[4-CHLORO-3-(PYRIDIN-3-YLOXYMETHYL)-PHENYL]-3-FLUORO-	0	0	0.0434783	1	0	0	0	0	0	0	0.00287356	1
XL019	0.00641026	1	0.0434783	1	0	0	0	0	0	0	0.00287356	1
N,4-DIMETHYL-3-[(1-PHENYL-1H-PYRAZOLO[3,4-D]PYRIMIDIN-4-YL)AMINO]BENZAMIDE	0	0	0.0434783	1	0	0	0	0	0	0	0.00287356	1
4-[3-METHYLSULFANYLANILINO]-6,7-DIMETHOXYQUINAZOLINE	0	0	0.0434783	1	0	0	0	0	0	0	0.00287356	1
AZD5672	0	0	0.0434783	1	0	0	0.00369004	1	0	0	0.00287356	1
SCH-D	0	0	0.0434783	1	0	0	0.00369004	1	0	0	0.00287356	1
3-(2-CHLOROPHENYL)-1-(2-{[(1S)-2-HYDROXY-1,2-DIMETHYLPROPYL]AMINO}PYRIMIDIN-4-YL)-1-(4-METHOXYPHENYL)UREA	0	0	0.0434783	1	0	0	0	0	0	0	0.00287356	1
VICRIVIROC	0	0	0.0434783	1	0	0	0.00369004	1	0	0	0.00287356	1
INCB15050	0	0	0.0434783	1	0	0	0.00369004	1	0	0	0.00287356	1
8-(2-CHLOROPHENYLAMINO)-2-(2,6-DIFLUOROPHENYLAMINO)-9-ETHYL-9H-PURINE-1,7-DIIUM	0	0	0.0434783	1	0	0	0	0	0	0	0.00287356	1
N-CYCLOPROPYL-3-{[1-(2,4-DIFLUOROPHENYL)-7-METHYL-6-OXO-6,7-DIHYDRO-1H-PYRAZOLO[3,4-B]PYRIDIN-4-YL]AMINO}-4-METHYLBENZAMIDE	0	0	0.0434783	1	0	0	0	0	0	0	0.00287356	1
3-FLUORO-N-1H-INDOL-5-YL-5-MORPHOLIN-4-YLBENZAMIDE	0	0	0.0434783	1	0	0	0	0	0	0	0.00287356	1
4-(3-AMINO-1H-INDAZOL-5-YL)-N-TERT-BUTYLBENZENESULFONAMIDE	0.00641026	1	0.0434783	1	0	0	0	0	0	0	0.00287356	1
5-PHENYL-1H-INDAZOL-3-AMINE	0.00641026	1	0.0434783	1	0	0	0	0	0	0	0.00287356	1
2-FLUORO-6-{[2-({2-METHOXY-4-[(METHYLSULFONYL)METHYL]PHENYL}AMINO)-7H-PYRROLO[2,3-D]PYRIMIDIN-4-YL]AMINO}BENZAMIDE	0	0	0.0434783	1	0	0	0	0	0	0	0.00287356	1
1-(5-TERT-BUTYL-2-P-TOLYL-2H-PYRAZOL-3-YL)-3-[4-(2-MORPHOLIN-4-YL-ETHOXY)-NAPHTHALEN-1-YL]-UREA	0	0	0.0434783	1	0	0	0	0	0	0	0.00287356	1
2-FLUORO-4-[4-(4-FLUOROPHENYL)-1H-PYRAZOL-3-YL]PYRIDINE	0	0	0.0434783	1	0	0	0	0	0	0	0.00287356	1
4-[3-(4-FLUOROPHENYL)-1H-PYRAZOL-4-YL]PYRIDINE	0	0	0.0434783	1	0	0	0	0	0	0	0.00287356	1
INHIBITOR OF P38 KINASE	0	0	0.0434783	1	0	0	0	0	0	0	0.00287356	1
SCH-C	0	0	0.0434783	1	0	0	0.00369004	1	0	0	0.00287356	1
N-[(3Z)-5-TERT-BUTYL-2-PHENYL-1,2-DIHYDRO-3H-PYRAZOL-3-YLIDENE]-N'-(4-CHLOROPHENYL)UREA	0	0	0.0434783	1	0	0	0	0	0	0	0.00287356	1
LY2784544	0.00641026	1	0.0434783	1	0	0	0	0	0	0	0.00287356	1
OTELIXIZUMAB	0	0	0.0434783	1	0	0	0	0	0	0	0.00287356	1
3-FLUORO-5-MORPHOLIN-4-YL-N-[3-(2-PYRIDIN-4-YLETHYL)-1H-INDOL-5-YL]BENZAMIDE	0	0	0.0434783	1	0	0	0	0	0	0	0.00287356	1
TAK-779	0	0	0.0434783	1	0	0	0.00369004	1	0	0	0.00287356	1
TG101348	0.00641026	1	0.0434783	1	0	0	0	0	0	0	0.00287356	1
4-[5-(3-IODO-PHENYL)-2-(4-METHANESULFINYL-PHENYL)-1H-IMIDAZOL-4-YL]-PYRIDINE	0	0	0.0434783	1	0	0	0	0	0	0	0.00287356	1
4-{4-[(5-HYDROXY-2-METHYLPHENYL)AMINO]QUINOLIN-7-YL}-1,3-THIAZOLE-2-CARBALDEHYDE	0	0	0.0434783	1	0	0	0	0	0	0	0.00287356	1
6-[4-(2-FLUOROPHENYL)-1,3-OXAZOL-5-YL]-N-(1-METHYLETHYL)-1,3-BENZOTHIAZOL-2-AMINE	0	0	0.0434783	1	0	0	0	0	0	0	0.00287356	1
3-{(3R,4R)-4-METHYL-3-[METHYL(7H-PYRROLO[2,3-D]PYRIMIDIN-4-YL)AMINO]PIPERIDIN-1-YL}-3-OXOPROPANENITRILE	0.025641	1	0.08	0.5	0.0434783	0.25	0	0	0	0	0.0114943	1
MOTESANIB	0	0	0	0	0	0	0.0220588	0.857143	0	0	0.017192	0.857143
CABOZANTINIB	0	0	0	0	0	0	0.0147059	0.8	0	0	0.0114613	0.8
ORANTINIB	0	0	0	0	0	0	0.0147059	0.8	0	0	0.0114613	0.8
FORETINIB	0	0	0	0	0	0	0.0147059	0.8	0	0	0.0114613	0.8
2-(1,1-DIMETHYLETHYL)9-FLUORO-3,6-DIHYDRO-7H-BENZ[H]-IMIDAZ[4,5-F]ISOQUINOLIN-7-ONE	0.0254777	0.8	0.0769231	0.4	0.0416667	0.2	0	0	0	0	0.0114613	0.8
(1S,6BR,9AS,11R,11BR)-9A,11B-DIMETHYL-1-[(METHYLOXY)METHYL]-3,6,9-TRIOXO-1,6,6B,7,8,9,9A,10,11,11B-DECAHYDRO-3H-FURO[4,3,2-DE]INDENO[4,5-H][2]BENZOPYRAN-11-YL ACETATE	0.0191083	0.75	0	0	0	0	0	0	0	0	0.00859599	0.75
AMUVATINIB	0	0	0	0	0	0	0.018315	0.714286	0	0	0.0142857	0.714286
SUNITINIB	0	0	0	0	0	0	0.0290909	0.666667	0	0	0.0227273	0.666667
XL647	0	0	0	0	0	0	0.014652	0.666667	0	0	0.0114286	0.666667
MIDOSTAURIN	0	0	0	0	0	0	0.014652	0.666667	0	0	0.0114286	0.666667
MGCD265	0	0	0	0	0	0	0.014652	0.666667	0	0	0.0114286	0.666667
XL-147	0.0127389	0.666667	0	0	0	0	0	0	0	0	0.00573066	0.666667
DS-7423	0.0127389	0.666667	0	0	0	0	0	0	0	0	0.00573066	0.666667
FILGRASTIM	0.00632911	0.333333	0	0	0	0	0.00735294	0.666667	0	0	0.00573066	0.666667
PF-05212384	0.0127389	0.666667	0	0	0	0	0	0	0	0	0.00573066	0.666667
INTERFERONS	0.0127389	0.666667	0	0	0.0454545	0.333333	0.003663	0.333333	0	0	0.00573066	0.666667
GSK2126458	0.0127389	0.666667	0	0	0	0	0	0	0	0	0.00573066	0.666667
ZSTK474	0.0127389	0.666667	0	0	0	0	0	0	0	0	0.00573066	0.666667
PF-04691502	0.0127389	0.666667	0	0	0	0	0	0	0	0	0.00573066	0.666667
SOMATROPIN RECOMBINANT	0.0127389	0.666667	0	0	0	0	0.00735294	0.666667	0	0	0.00573066	0.666667
INTERFERON BETA-1A	0.0127389	0.666667	0	0	0	0	0.00735294	0.666667	0	0	0.00573066	0.666667
INTERFERON BETA-1B	0.0127389	0.666667	0	0	0	0	0.00735294	0.666667	0	0	0.00573066	0.666667
AEE788	0	0	0	0	0	0	0.00735294	0.666667	0	0	0.00573066	0.666667
ZIV-AFLIBERCEPT	0	0	0	0	0	0	0.00735294	0.666667	0	0	0.00573066	0.666667
NVP-BEZ235	0.0127389	0.666667	0	0	0	0	0	0	0	0	0.00573066	0.666667
AFLIBERCEPT	0	0	0	0	0	0	0.00735294	0.666667	0	0	0.00573066	0.666667
AEE 788	0	0	0	0	0	0	0.00735294	0.666667	0	0	0.00573066	0.666667
PEGFILGRASTIM	0.00632911	0.333333	0	0	0	0	0.00735294	0.666667	0	0	0.00573066	0.666667
TSU-68	0	0	0	0	0	0	0.00735294	0.666667	0	0	0.00573066	0.666667
INTERFERON ALFA-2B, RECOMBINANT	0.0127389	0.666667	0	0	0	0	0.00735294	0.666667	0	0	0.00573066	0.666667
BECAPLERMIN	0	0	0	0	0	0	0.00735294	0.666667	0	0	0.00573066	0.666667
1,4-DIETHYLENE DIOXIDE	0	0	0	0	0	0	0.00735294	0.666667	0	0	0.00573066	0.666667
INTERFERON ALFA-2A, RECOMBINANT	0.0127389	0.666667	0	0	0	0	0.00735294	0.666667	0	0	0.00573066	0.666667
VARGATEF	0	0	0	0	0	0	0.0182482	0.625	0	0	0.014245	0.625
NINTEDANIB	0	0	0	0	0	0	0.0182482	0.625	0	0	0.014245	0.625
LENALIDOMIDE	0	0	0	0	0.0416667	0.2	0.010989	0.6	0	0	0.00857143	0.6
PD 0332991	0.0189873	0.6	0	0	0	0	0	0	0	0	0.00857143	0.6
SARGRAMOSTIM	0.0189873	0.6	0	0	0	0	0.010989	0.6	0	0	0.00857143	0.6
ENMD-2076	0	0	0	0	0	0	0.010989	0.6	0	0	0.00857143	0.6
LENVATINIB	0	0	0	0	0	0	0.010989	0.6	0	0	0.00857143	0.6
XL999	0	0	0	0	0	0	0.010989	0.6	0	0	0.00857143	0.6
GLUCOSAMINE	0.00625	0.2	0.037037	0.2	0.136364	0.6	0.010989	0.6	0.0434783	0.2	0.00857143	0.6
XL147	0.0493827	0.571429	0	0	0	0	0	0	0	0	0.0225989	0.571429
BKM120	0.0493827	0.571429	0	0	0	0	0	0	0	0	0.0225989	0.571429
GSK2636771	0.0493827	0.571429	0	0	0	0	0	0	0	0	0.0225989	0.571429
GDC-0941	0.0493827	0.571429	0	0	0	0	0	0	0	0	0.0225989	0.571429
PI-103	0.0490798	0.533333	0	0	0	0	0	0	0	0	0.0225352	0.533333
GDC-0980	0.0490798	0.533333	0	0	0	0	0	0	0	0	0.0225352	0.533333
SF1126	0.0490798	0.533333	0	0	0	0	0	0	0	0	0.0225352	0.533333
PKI-587	0.0490798	0.533333	0	0	0	0	0	0	0	0	0.0225352	0.533333
XL-765	0.0490798	0.533333	0	0	0	0	0	0	0	0	0.0225352	0.533333
PWT33597	0.0490798	0.533333	0	0	0	0	0	0	0	0	0.0225352	0.533333
PF-4691502	0.0490798	0.533333	0	0	0	0	0	0	0	0	0.0225352	0.533333
BAY80-6946	0.0490798	0.533333	0	0	0	0	0	0	0	0	0.0225352	0.533333
BYL719	0.0487805	0.5	0	0	0	0	0	0	0	0	0.0224719	0.5
PX-866	0.0487805	0.5	0	0	0	0	0	0	0	0	0.0224719	0.5
LY2835219	0.0188679	0.5	0	0	0	0	0	0	0	0	0.00854701	0.5
VANDETANIB	0	0	0	0	0	0	0.0109489	0.5	0	0	0.00854701	0.5
LEE011	0.0188679	0.5	0	0	0	0	0	0	0	0	0.00854701	0.5
E-3810	0	0	0	0	0	0	0.0109489	0.5	0	0	0.00854701	0.5
PEGINTERFERON ALFA-2B	0.0188679	0.5	0	0	0	0	0.0109489	0.5	0	0	0.00854701	0.5
DOVITINIB	0	0	0	0	0	0	0.0109489	0.5	0	0	0.00854701	0.5
BMS-690514	0	0	0	0	0	0	0.00732601	0.5	0	0	0.00571429	0.5
INFLIXIMAB	0	0	0	0	0.0434783	0.25	0.00732601	0.5	0	0	0.00571429	0.5
ENMD-0276	0	0	0	0	0	0	0.00732601	0.5	0	0	0.00571429	0.5
XL765	0.0126582	0.5	0	0	0	0	0	0	0	0	0.00571429	0.5
PROPYLTHIOURACIL	0.00636943	0.5	0	0	0	0	0.00367647	0.5	0	0	0.00286533	0.5
ANTINEOPLASTIC AGENTS	0	0	0	0	0	0	0.00367647	0.5	0	0	0.00286533	0.5
PAZOPANIB + TYVERB/TYKERB	0	0	0	0	0	0	0.00367647	0.5	0	0	0.00286533	0.5
CERULENIN	0	0	0	0	0	0	0.00367647	0.5	0	0	0.00286533	0.5
TYKERB	0	0	0	0	0	0	0.00367647	0.5	0	0	0.00286533	0.5
S-222611	0	0	0	0	0	0	0.00367647	0.5	0	0	0.00286533	0.5
NERATINIB	0	0	0	0	0	0	0.00367647	0.5	0	0	0.00286533	0.5
K-252A	0	0	0	0	0	0	0.00367647	0.5	0	0	0.00286533	0.5
N-[4-(3-BROMO-PHENYLAMINO)-QUINAZOLIN-6-YL]-ACRYLAMIDE	0	0	0	0	0	0	0.00367647	0.5	0	0	0.00286533	0.5
AV-412	0	0	0	0	0	0	0.00367647	0.5	0	0	0.00286533	0.5
CEP-7055	0	0	0	0	0	0	0.00367647	0.5	0	0	0.00286533	0.5
ROMIPLOSTIM	0.00636943	0.5	0	0	0	0	0.00367647	0.5	0	0	0.00286533	0.5
ALKYLATING AGENTS	0	0	0	0	0	0	0.00367647	0.5	0	0	0.00286533	0.5
3-[4-AMINO-1-(1-METHYLETHYL)-1H-PYRAZOLO[3,4-D]PYRIMIDIN-3-YL]PHENOL	0.00636943	0.5	0	0	0	0	0	0	0	0	0.00286533	0.5
CANERTINIB	0	0	0	0	0	0	0.00367647	0.5	0	0	0.00286533	0.5
MVA-MUC1-IL2	0.00636943	0.5	0	0	0.047619	0.5	0.00367647	0.5	0.05	0.5	0.00286533	0.5
BEVACIZUMAB+RITUXIMAB	0	0	0	0	0	0	0.00367647	0.5	0	0	0.00286533	0.5
LESTAURTINIB	0	0	0	0	0	0	0.00367647	0.5	0	0	0.00286533	0.5
N-(5-(4-CHLORO-3-(2-HYDROXY-ETHYLSULFAMOYL)- PHENYLTHIAZOLE-2-YL)-ACETAMIDE	0.00636943	0.5	0	0	0	0	0	0	0	0	0.00286533	0.5
ANTI-HER3/EGFR DAF	0	0	0	0	0	0	0.00367647	0.5	0	0	0.00286533	0.5
AFATINIB	0	0	0	0	0	0	0.00367647	0.5	0	0	0.00286533	0.5
RISEDRONATE	0	0	0	0	0.047619	0.5	0.00367647	0.5	0	0	0.00286533	0.5
ABATACEPT	0	0	0	0	0	0	0	0	0.05	0.5	0.00286533	0.5
5-(5-CHLORO-7H-PYRROLO[2,3-D]PYRIMIDIN-4-YL)-4,5,6,7-TETRAHYDRO-1H-IMIDAZO[4,5-C]PYRIDINE	0.00636943	0.5	0	0	0	0	0	0	0	0	0.00286533	0.5
(4R)-7,8-DICHLORO-1',9-DIMETHYL-1-OXO-1,2,4,9-TETRAHYDROSPIRO[BETA-CARBOLINE-3,4'-PIPERIDINE]-4-CARBONITRILE	0.00636943	0.5	0	0	0	0	0	0	0	0	0.00286533	0.5
MM121	0	0	0	0	0	0	0.00367647	0.5	0	0	0.00286533	0.5
BEVACIZUMAB+TRASTUZUMAB	0	0	0	0	0	0	0.00367647	0.5	0	0	0.00286533	0.5
LAPATINIB	0	0	0	0	0	0	0.00367647	0.5	0	0	0.00286533	0.5
6-[4-(2-PIPERIDIN-1-YLETHOXY)PHENYL]-3-PYRIDIN-4-YLPYRAZOLO[1,5-A]PYRIMIDINE	0	0	0	0	0	0	0.00367647	0.5	0	0	0.00286533	0.5
HKI-272	0	0	0	0	0	0	0.00367647	0.5	0	0	0.00286533	0.5
ALPHA-AMINOBUTYRIC ACID	0	0	0	0	0	0	0.00367647	0.5	0	0	0.00286533	0.5
SU-6668	0	0	0	0	0	0	0.00367647	0.5	0	0	0.00286533	0.5
TAK165	0	0	0	0	0	0	0.00367647	0.5	0	0	0.00286533	0.5
PERTUZUMAB	0	0	0	0	0	0	0.00367647	0.5	0	0	0.00286533	0.5
SODIUM STIBOGLUCONATE	0.00636943	0.5	0	0	0	0	0	0	0	0	0.00286533	0.5
NELFINAVIR	0.00636943	0.5	0	0	0	0	0	0	0	0	0.00286533	0.5
N-[2-(5-METHYL-4H-1,2,4-TRIAZOL-3-YL)PHENYL]-7H-PYRROLO[2,3-D]PYRIMIDIN-4-AMINE	0.00636943	0.5	0	0	0	0	0	0	0	0	0.00286533	0.5
MEHD7945A	0	0	0	0	0	0	0.00367647	0.5	0	0	0.00286533	0.5
TYVERB/TYKERB	0	0	0	0	0	0	0.00367647	0.5	0	0	0.00286533	0.5
PEGAPTANIB	0	0	0	0	0	0	0.00367647	0.5	0	0	0.00286533	0.5
RAF265	0	0	0	0	0	0	0.00367647	0.5	0	0	0.00286533	0.5
NVP-BGT226	0.00636943	0.5	0	0	0	0	0	0	0	0	0.00286533	0.5
N-[(1S)-2-AMINO-1-PHENYLETHYL]-5-(1H-PYRROLO[2,3-B]PYRIDIN-4-YL)THIOPHENE-2-CARBOXAMIDE	0.00636943	0.5	0	0	0	0	0	0	0	0	0.00286533	0.5
EPOETIN ALFA	0.00636943	0.5	0	0	0	0	0.00367647	0.5	0	0	0.00286533	0.5
BIBW 2992	0	0	0	0	0	0	0.00367647	0.5	0	0	0.00286533	0.5
5-CYANO-N-(2,5-DIMETHOXYBENZYL)-6-ETHOXYPYRIDINE-2-CARBOXAMIDE	0	0	0.0416667	0.5	0	0	0	0	0	0	0.00286533	0.5
IBOCTADEKIN & RITUXIMAB	0	0	0.0416667	0.5	0.047619	0.5	0.00367647	0.5	0.05	0.5	0.00286533	0.5
ITF2357	0.00636943	0.5	0.0416667	0.5	0	0	0	0	0	0	0.00286533	0.5
3-(BENZYLOXY)PYRIDIN-2-AMINE	0	0	0.0416667	0.5	0	0	0	0	0	0	0.00286533	0.5
N-(4-AMINO-5-CYANO-6-ETHOXYPYRIDIN-2-YL)-2-(4-BROMO-2,5-DIMETHOXYPHENYL)ACETAMIDE	0	0	0.0416667	0.5	0	0	0	0	0	0	0.00286533	0.5
4-[5-(4-FLUORO-PHENYL)-2-(4-METHANESULFINYL-PHENYL)-3H-IMIDAZOL-4-YL]-PYRIDINE	0	0	0.0416667	0.5	0	0	0	0	0	0	0.00286533	0.5
OLSALAZINE	0.00636943	0.5	0.0416667	0.5	0.047619	0.5	0.00367647	0.5	0.05	0.5	0.00286533	0.5
INCB18424	0.00636943	0.5	0.0416667	0.5	0	0	0	0	0	0	0.00286533	0.5
1-[1-(3-AMINOPHENYL)-3-TERT-BUTYL-1H-PYRAZOL-5-YL]-3-NAPHTHALEN-1-YLUREA	0	0	0.0416667	0.5	0	0	0	0	0	0	0.00286533	0.5
SB220025	0	0	0.0416667	0.5	0	0	0	0	0	0	0.00286533	0.5
IBOCTADEKIN + DOXIL	0	0	0.0416667	0.5	0.047619	0.5	0.00367647	0.5	0.05	0.5	0.00286533	0.5
INCB28050	0.00636943	0.5	0.0416667	0.5	0	0	0	0	0	0	0.00286533	0.5
6-CHLORO-9-HYDROXY-1,3-DIMETHYL-1,9-DIHYDRO-4H-PYRAZOLO[3,4-B]QUINOLIN-4-ONE	0	0	0.0416667	0.5	0	0	0	0	0	0	0.00286533	0.5
BEZ235	0.0484848	0.470588	0	0	0	0	0	0	0	0	0.022409	0.470588
ISOPROTERENOL	0.01875	0.428571	0	0	0	0	0	0	0	0	0.00852273	0.428571
BGJ398	0.0479042	0.421053	0	0	0	0	0	0	0	0	0.0222841	0.421053
REGORAFENIB	0	0	0	0	0	0	0.0179856	0.416667	0	0	0.0140845	0.416667
BAY1000394	0.0246914	0.4	0	0	0	0	0	0	0	0	0.0112994	0.4
AS703569	0.00613497	0.125	0	0	0	0	0.00722022	0.25	0	0	0.00849858	0.375
DASATINIB	0.00598802	0.0833333	0	0	0	0	0.0107143	0.25	0	0	0.011236	0.333333
ABACAVIR	0	0	0	0	0.04	0.166667	0.00727273	0.333333	0	0	0.00568182	0.333333
PRANLUKAST	0.00621118	0.166667	0	0	0.04	0.166667	0.00727273	0.333333	0	0	0.00568182	0.333333
RBT205 INHIBITOR	0.00632911	0.333333	0	0	0	0	0	0	0	0	0.00285714	0.333333
PELITINIB	0	0	0	0	0	0	0.003663	0.333333	0	0	0.00285714	0.333333
AMRINONE	0	0	0	0	0.0454545	0.333333	0.003663	0.333333	0	0	0.00285714	0.333333
DACOMITINIB	0	0	0	0	0	0	0.003663	0.333333	0	0	0.00285714	0.333333
PANITUMUMAB	0	0	0	0	0	0	0.003663	0.333333	0	0	0.00285714	0.333333
BMS-599626	0	0	0	0	0	0	0.003663	0.333333	0	0	0.00285714	0.333333
MOMELOTINIB	0	0	0	0	0	0	0.003663	0.333333	0	0	0.00285714	0.333333
GLICLAZIDE	0	0	0	0	0	0	0.003663	0.333333	0	0	0.00285714	0.333333
ABT-263	0.00632911	0.333333	0	0	0	0	0	0	0	0	0.00285714	0.333333
PHOSPHONOTYROSINE	0	0	0	0	0	0	0.003663	0.333333	0	0	0.00285714	0.333333
CI-1033	0	0	0	0	0	0	0.003663	0.333333	0	0	0.00285714	0.333333
ALISERTIB	0.00632911	0.333333	0	0	0	0	0	0	0	0	0.00285714	0.333333
TINZAPARIN	0	0	0	0	0	0	0.003663	0.333333	0	0	0.00285714	0.333333
GINSENG	0.00632911	0.333333	0	0	0.0454545	0.333333	0.003663	0.333333	0	0	0.00285714	0.333333
MIMOSINE	0	0	0	0	0	0	0.003663	0.333333	0	0	0.00285714	0.333333
O2-SULFO-GLUCURONIC ACID	0	0	0	0	0	0	0.003663	0.333333	0	0	0.00285714	0.333333
AT-101	0.00632911	0.333333	0	0	0	0	0	0	0	0	0.00285714	0.333333
DEXTROTHYROXINE	0.00632911	0.333333	0	0	0	0	0.003663	0.333333	0	0	0.00285714	0.333333
GELDANAMYCIN	0	0	0	0	0	0	0.003663	0.333333	0	0	0.00285714	0.333333
CUDC-101	0	0	0	0	0	0	0.003663	0.333333	0	0	0.00285714	0.333333
AZD8931	0	0	0	0	0	0	0.003663	0.333333	0	0	0.00285714	0.333333
BRIVANIB	0	0	0	0	0	0	0.003663	0.333333	0	0	0.00285714	0.333333
TILUDRONATE	0	0	0	0	0.0454545	0.333333	0.003663	0.333333	0	0	0.00285714	0.333333
CRIZOTINIB	0	0	0	0	0	0	0.003663	0.333333	0	0	0.00285714	0.333333
KETOPROFEN	0	0	0	0	0	0	0.003663	0.333333	0	0	0.00285714	0.333333
NILOTINIB	0	0	0	0	0	0	0.003663	0.333333	0	0	0.00285714	0.333333
SORAFENIB	0	0	0.0444444	0.0833333	0	0	0.0207612	0.25	0	0	0.021978	0.333333
ARSENIC TRIOXIDE	0.0121951	0.2	0.03125	0.1	0	0	0	0	0	0	0.0084507	0.3
AT9283	0.0184049	0.3	0.0645161	0.2	0	0	0	0	0	0	0.0084507	0.3
PAMIDRONATE	0	0	0	0	0	0	0.00724638	0.285714	0	0	0.00566572	0.285714
PONATINIB	0	0	0	0	0	0	0.00724638	0.285714	0	0	0.00566572	0.285714
SOPHORETIN	0.0451977	0.275862	0	0	0	0	0	0	0	0	0.0216802	0.275862
IMATINIB	0	0	0	0	0	0	0.0141844	0.266667	0	0	0.0111421	0.266667
MUROMONAB	0	0	0.117647	0.266667	0	0	0	0	0	0	0.0111421	0.266667
MINOCYCLINE	0	0	0	0	0.037037	0.125	0.00722022	0.25	0	0	0.00564972	0.25
(2S)-1-(1H-INDOL-3-YL)-3-{[5-(3-METHYL-1H-INDAZOL-5-YL)PYRIDIN-3-YL]OXY}PROPAN-2-AMINE	0.00628931	0.25	0	0	0	0	0	0	0	0	0.002849	0.25
GALLIUM NITRATE	0	0	0	0	0.0434783	0.25	0.00364964	0.25	0	0	0.002849	0.25
ISOQUINOLINE-5-SULFONIC ACID (2-(2-(4-CHLOROBENZYLOXY)ETHYLAMINO)ETHYL)AMIDE	0.00628931	0.25	0	0	0	0	0	0	0	0	0.002849	0.25
EVEROLIMUS	0.00628931	0.25	0	0	0	0	0	0	0	0	0.002849	0.25
4-(4-CHLOROPHENYL)-4-[4-(1H-PYRAZOL-4-YL)PHENYL]PIPERIDINE	0.00628931	0.25	0	0	0	0	0	0	0	0	0.002849	0.25
NEOVASTAT	0	0	0	0	0	0	0.00364964	0.25	0	0	0.002849	0.25
CHLOROQUINE	0	0	0	0	0.0434783	0.25	0.00364964	0.25	0	0	0.002849	0.25
NADROPARIN	0.00628931	0.25	0	0	0	0	0	0	0	0	0.002849	0.25
FLUOXYMESTERONE	0.00628931	0.25	0	0	0	0	0.00364964	0.25	0	0	0.002849	0.25
AMLEXANOX	0.00628931	0.25	0	0	0	0	0.00364964	0.25	0	0	0.002849	0.25
DALTEPARIN	0	0	0	0	0	0	0.00364964	0.25	0	0	0.002849	0.25
CYC116	0	0	0	0	0	0	0.00364964	0.25	0	0	0.002849	0.25
IRBESARTAN	0	0	0.0384615	0.25	0	0	0	0	0	0	0.002849	0.25
2,6-DIHYDROANTHRA/1,9-CD/PYRAZOL-6-ONE	0	0	0.0384615	0.25	0	0	0	0	0	0	0.002849	0.25
QUERCETIN	0.0122699	0.222222	0	0	0	0	0	0	0	0	0.0056338	0.222222
ERLOTINIB	0	0	0	0	0	0	0.00719424	0.222222	0	0	0.0056338	0.222222
ZOLEDRONATE	0	0	0	0	0	0	0.00719424	0.222222	0	0	0.0056338	0.222222
BEVACIZUMAB	0	0	0	0	0	0	0.0172414	0.208333	0	0	0.013624	0.208333
ETANERCEPT	0	0	0	0	0.0294118	0.0666667	0.0106007	0.2	0	0	0.00833333	0.2
ETIDRONIC ACID	0	0	0	0	0.0416667	0.2	0.00363636	0.2	0	0	0.00284091	0.2
MASITINIB	0	0	0	0	0	0	0.00363636	0.2	0	0	0.00284091	0.2
GEFITINIB	0	0	0	0	0	0	0.00363636	0.2	0	0	0.00284091	0.2
TRIS(HYDROXYMETHYL)AMINOMETHANE	0	0	0	0	0	0	0.00363636	0.2	0	0	0.00284091	0.2
TEMSIROLIMUS	0.00625	0.2	0	0	0	0	0	0	0	0	0.00284091	0.2
N,O6-DISULFO-GLUCOSAMINE	0	0	0	0	0	0	0.00363636	0.2	0	0	0.00284091	0.2
AMG900	0.00625	0.2	0	0	0	0	0	0	0	0	0.00284091	0.2
CLODRONATE	0	0	0	0	0.0416667	0.2	0.00363636	0.2	0	0	0.00284091	0.2
CLENBUTEROL	0	0	0	0	0.0416667	0.2	0.00363636	0.2	0	0	0.00284091	0.2
PYROGLUTAMIC ACID	0	0	0	0	0	0	0.00714286	0.181818	0	0	0.00560224	0.181818
STAUROSPORINE	0.0120482	0.166667	0	0	0	0	0	0	0	0	0.00558659	0.166667
DACLIZUMAB	0.0120482	0.166667	0	0	0	0	0.00711744	0.166667	0.0333333	0.0833333	0.00558659	0.166667
DANAZOL	0	0	0	0	0	0	0.00362319	0.166667	0	0	0.00283286	0.166667
DINACICLIB	0.00621118	0.166667	0	0	0	0	0	0	0	0	0.00283286	0.166667
IBUDILAST	0	0	0	0	0.04	0.166667	0.00362319	0.166667	0	0	0.00283286	0.166667
SUCRALFATE	0	0	0	0	0	0	0.00362319	0.166667	0	0	0.00283286	0.166667
LIDOCAINE	0	0	0	0	0	0	0.00362319	0.166667	0	0	0.00283286	0.166667
TUMOR NECROSIS FACTOR ALPHA (TNF-ALPHA) INHIBITORS	0.00621118	0.166667	0	0	0.04	0.166667	0.00362319	0.166667	0	0	0.00283286	0.166667
BASILIXIMAB	0.011976	0.153846	0	0	0	0	0.0070922	0.153846	0.0322581	0.0769231	0.00557103	0.153846
ADALIMUMAB	0	0	0	0	0.030303	0.0714286	0.00706714	0.142857	0	0	0.00555556	0.142857
PENTOXIFYLLINE	0	0	0	0	0.0384615	0.142857	0.00361011	0.142857	0	0	0.00282486	0.142857
CETUXIMAB	0	0	0	0	0	0	0.00701754	0.125	0	0	0.00552486	0.125
ACITRETIN	0.00613497	0.125	0	0	0.037037	0.125	0	0	0	0	0.0028169	0.125
INOSITOL 1,3,4,5-TETRAKISPHOSPHATE	0.00613497	0.125	0	0	0	0	0	0	0	0	0.0028169	0.125
VINBLASTINE	0	0	0.0333333	0.125	0	0	0	0	0	0	0.0028169	0.125
ADENOSINE TRIPHOSPHATE	0.00531915	0.030303	0	0	0	0	0.00996678	0.0909091	0	0	0.0106101	0.121212
ILOPERIDONE	0.00609756	0.111111	0	0	0	0	0.00358423	0.111111	0	0	0.00280899	0.111111
ANTITHYMOCYTE GLOBULIN	0	0	0	0	0	0	0	0	0.037037	0.111111	0.00280899	0.111111
ASPIRIN	0.00609756	0.111111	0	0	0	0	0.00358423	0.111111	0.037037	0.111111	0.00280899	0.111111
S,S-(2-HYDROXYETHYL)THIOCYSTEINE	0.00609756	0.111111	0	0	0	0	0	0	0	0	0.00280899	0.111111
RIBAVIRIN	0.00609756	0.111111	0	0	0	0	0.00358423	0.111111	0	0	0.00280899	0.111111
FLAVOPIRIDOL	0	0	0	0	0	0	0.00357143	0.1	0	0	0.00280112	0.1
THALIDOMIDE	0	0	0	0	0.025	0.047619	0.00689655	0.0952381	0	0	0.00544959	0.0952381
CARVEDILOL	0	0	0	0	0	0	0.00355872	0.0909091	0	0	0.0027933	0.0909091
CARBAMAZEPINE	0	0	0	0	0.0238095	0.0434783	0.00684932	0.0869565	0	0	0.00542005	0.0869565
GLYCEROL	0	0	0	0	0	0	0.0035461	0.0833333	0	0	0.00278552	0.0833333
CYCLOPHOSPHAMIDE	0	0	0	0	0	0	0.00680272	0.08	0	0	0.00539084	0.08
PHOSPHONOSERINE	0.00595238	0.0769231	0	0	0	0	0	0	0	0	0.00277778	0.0769231
TRASTUZUMAB	0	0	0	0	0	0	0.00353357	0.0769231	0	0	0.00277778	0.0769231
DROTRECOGIN ALFA	0	0	0	0	0	0	0.00353357	0.0769231	0	0	0.00277778	0.0769231
ALPHA-D-MANNOSE	0.0192308	0.0714286	0.0128205	0.0178571	0	0	0.0123839	0.0714286	0.0135135	0.0178571	0.01	0.0714286
RISPERIDONE	0.010929	0.0689655	0	0	0	0	0.00334448	0.0344828	0	0	0.00533333	0.0689655
ANTIPSYCHOTICS	0.00588235	0.0666667	0	0	0	0	0.00350877	0.0666667	0	0	0.00276243	0.0666667
ADENOSINE MONOPHOSPHATE	0.00588235	0.0666667	0	0	0	0	0	0	0	0	0.00276243	0.0666667
BISPHOSPHONATES	0	0	0	0	0.0277778	0.0588235	0.00348432	0.0588235	0	0	0.00274725	0.0588235
BETA-D-GLUCOSE	0.00564972	0.0454545	0	0	0	0	0.00342466	0.0454545	0	0	0.00271003	0.0454545
CITRIC ACID	0	0	0	0	0	0	0.00341297	0.0434783	0	0	0.0027027	0.0434783
IRINOTECAN	0	0	0	0	0	0	0.00338983	0.04	0	0	0.00268817	0.04
PHOSPHOAMINOPHOSPHONIC ACID-ADENYLATE ESTER	0.00552486	0.0384615	0	0	0	0	0	0	0	0	0.00268097	0.0384615
DOCETAXEL	0.00540541	0.0333333	0	0	0	0	0	0	0	0	0.00265252	0.0333333
METHOTREXATE	0.00534759	0.03125	0	0	0	0	0	0	0	0	0.00263852	0.03125
OLANZAPINE	0.00518135	0.0263158	0	0	0	0	0.00324675	0.0263158	0	0	0.0025974	0.0263158
CELECOXIB	0	0	0	0	0	0	0.0031746	0.0222222	0	0	0.00255102	0.0222222
ADENOSINE-5'-DIPHOSPHATE	0	0	0	0	0	0	0.00307692	0.0181818	0	0	0.00248756	0.0181818
JAK-STAT and cytokine pathways were derived from KEGG defined pathways, IL-12 and Stat4 and Th1 versus Th2 pathways are derived from Biocarta defined pathways, and the IL12 pathway is defined from PID
